# Supplementary material for: A searchable cross-platform gene expression database reveals connections between drug treatments and disease
Source: BMC Genomics. 2012 Jan 10;13:12. doi: 10.1186/1471-2164-13-12 (PMC3305579; doi:10.1186/1471-2164-13-12)
Supplement: Additional file 1 — Expression profiles derived from CMAP and published AD studies. Expression profile signatures derived from pooling CMAP compound treatment replicates, form corticosteroid resistance studies and from various AD stages referenced to age matched controls. These profiles are used to query SPIED. The data is given as excel spreadsheets. [file 1471-2164-13-12-S1.XLS]

## Sheet: rapamycin
GeneID	f
VEGFA	-0.846635
YARS	-0.84636
SLC39A14	-0.839259
HSPH1	-0.837074
GNL3	-0.833459
CCDC86	-0.829918
ARPC5L	-0.82982
PUS1	-0.829204
HSPA1A	-0.824171
DNAJA1	-0.820924
RBM13	-0.8198
TARS	-0.81348
MARS	-0.807356
FARSA	-0.792686
POLR3K	-0.781564
SLC7A1	-0.780954
PMM2	-0.776377
NOC3L	-0.775034
ATF4	-0.77428
EIF5	-0.773751
PNO1	-0.772662
KIAA0020	-0.77164
SLC29A1	-0.768882
HSPA14	-0.76704
RRP15	-0.765647
PPAT	-0.765355
DNAJB1	-0.764957
CTPS	-0.759935
PFDN2	-0.759161
GRPEL1	-0.756236
PAK1IP1	-0.756155
SLC19A1	-0.755463
WDR43	-0.755055
NOL1	-0.753619
SLC25A32	-0.752358
RRP12	-0.751944
DNAJA3	-0.747362
CHAC1	-0.744892
WDR74	-0.744359
DIMT1L	-0.742046
STIP1	-0.741222
METTL1	-0.740074
DDX10	-0.737909
CARS	-0.736632
UCK2	-0.735843
XPOT	-0.735212
MRPS12	-0.731618
PUS7	-0.731185
BYSL	-0.729347
PREB	-0.728721
AKAP1	-0.725959
DDX21	-0.725641
NXT1	-0.724329
TIMM44	-0.724217
MRTO4	-0.723752
ZNF259	-0.723077
AHSA1	-0.722334
WDR3	-0.72224
AMD1	-0.720879
SRM	-0.720025
ATF5	-0.719382
RRS1	-0.718346
GARS	-0.718013
IFRD1	-0.714878
GCH1	-0.711916
FKBP4	-0.711061
PHLDA2	-0.710314
CDR2	-0.70986
TTLL12	-0.708593
EIF2S2	-0.70783
UTP20	-0.707801
PITPNB	-0.707648
HSPA1B	-0.707616
P2RY2	-0.705135
SIAH2	-0.704729
HRAS	-0.703564
MCM10	-0.702538
PWP2	-0.701926
NP	-0.700945
DDX56	-0.69965
SFRS7	-0.69824
DKC1	-0.697479
RRP1B	-0.69691
GLRX2	-0.696692
UTP18	-0.696602
MPHOSPH10	-0.696235
PDSS1	-0.695937
MRPS17	-0.695631
MKKS	-0.69537
EIF2B3	-0.694225
SHQ1	-0.694089
DDIT4	-0.69355
SMG5	-0.691788
LRRC59	-0.689364
SLC7A5	-0.687157
FTSJ3	-0.68711
ICT1	-0.684976
INTS7	-0.684911
SUPV3L1	-0.683781
PRPF4	-0.681759
PPP1R8	-0.681155
WDR77	-0.680717
NOLC1	-0.680017
TCEB3	-0.679688
DNTTIP2	-0.678654
BXDC2	-0.678638
PER2	-0.677165
ESF1	-0.67672
EMG1	-0.676539
TMEM70	-0.6765
THAP11	-0.676437
CHORDC1	-0.675853
CDC25A	-0.674886
RGS19	-0.674395
SLC1A5	-0.673993
DDX19A	-0.672948
HARS	-0.672689
NARG1	-0.672373
PTRH2	-0.672194
ABCF2	-0.67057
DUSP14	-0.669823
CUTC	-0.669311
SFRS4	-0.669042
SFRS2	-0.668726
CHCHD8	-0.667528
CALML4	-0.666743
HK2	-0.666312
ETF1	-0.665915
TOMM40	-0.664878
EIF3J	-0.664617
NOL7	-0.663303
ABCF1	-0.661274
ABCE1	-0.660111
CACYBP	-0.659742
JMJD6	-0.658979
EEF1E1	-0.658767
SLBP	-0.658524
TATDN2	-0.657728
CEBPG	-0.657265
HMOX2	-0.655941
EIF4G1	-0.655131
SARS	-0.655011
VDR	-0.654487
NGDN	-0.653257
UBE2M	-0.651257
RABEPK	-0.650939
LMNB2	-0.648661
IDH3A	-0.648075
MAT2A	-0.6477
NUFIP1P	-0.646419
NUP85	-0.645864
RRP1	-0.645123
PMS2L3	-0.644244
NAT10	-0.644171
MTRR	-0.643663
MPHOSPH6	-0.643391
USP7	-0.643214
TRIM16	-0.642704
TDG	-0.642677
EIF3B	-0.642496
HEATR1	-0.642437
EXOSC2	-0.642418
DDX31	-0.641341
BOP1	-0.639158
PPAN	-0.639081
DHX30	-0.63883
NOL6	-0.638375
ARMET	-0.638269
SNORA71C	-0.638187
TTC27	-0.637841
YRDC	-0.63729
POLR3E	-0.637045
AATF	-0.635619
MRPL12	-0.634707
CUL1	-0.633149
DDX3X	-0.632098
ELK4	-0.631845
WDR12	-0.63178
PPIF	-0.631154
GINS1	-0.629562
CCDC59	-0.629285
ZNF593	-0.628102
NOL5A	-0.627961
UQCC	-0.626458
EIF4E	-0.625886
MOCOS	-0.625134
HCCS	-0.624689
ZRF1	-0.624615
DPH2	-0.624609
LRP8	-0.624246
TCOF1	-0.623832
NUDC	-0.622541
CHKA	-0.622133
RFK	-0.621033
CD3EAP	-0.619616
TCF3	-0.618691
LSG1	-0.618673
EED	-0.617879
MED27	-0.616578
MRPL18	-0.616478
GEMIN4	-0.615032
RBM8A	-0.614697
ANAPC1	-0.614514
RRP9	-0.614134
PHF10	-0.613075
PES1	-0.612096
MAP7D1	-0.612062
OAZ1	-0.611364
EXOSC4	-0.611099
POP7	-0.610387
IMP3	-0.610079
ACIN1	-0.60985
PTS	-0.609775
HOMER1	-0.60921
HSPA5	-0.608479
UTP11L	-0.607922
SDCCAG3	-0.607402
CORO1A	-0.607286
ALDH1B1	-0.607202
HSPA4	-0.607009
BRMS1	-0.606882
RGS16	-0.606592
LUC7L	-0.604693
NUFIP1	-0.60425
LETM1	-0.604224
POP1	-0.603898
NOL12	-0.603728
TOR3A	-0.60359
GRWD1	-0.60349
SIRT7	-0.603039
EIF2S1	-0.602186
BCS1L	-0.600162
SLC3A2	-0.600097
EIF4EBP2P	-0.59872
COX4NB	-0.598324
RPP40	-0.59808
NARS	-0.597298
NOL9	-0.597296
HSPA8	-0.597247
TIMM17A	-0.596849
PSME3	-0.596758
GFOD1	-0.596121
SURF2	-0.595509
UBE2G1	-0.59482
SS18L2	-0.594675
CUL3	-0.594522
MINA	-0.594363
HCFC2	-0.593838
KIAA0133	-0.592729
ALAS1	-0.5922
POM121	-0.591799
SLC1A4	-0.590572
RNPS1	-0.589397
DDX47	-0.588008
CHRNA5	-0.587847
ARFIP2	-0.587586
SDF2L1	-0.58717
IRAK1	-0.586491
WDR57	-0.586274
SLC5A6	-0.586011
PDCD11	-0.585497
YTHDF1	-0.585091
RPP30	-0.584602
MRPL15	-0.584242
THOP1	-0.583308
SLC4A2	-0.582982
POLR3G	-0.58219
POLR1C	-0.582013
KCTD5	-0.581872
CHCHD3	-0.581123
CIAPIN1	-0.580864
PPRC1	-0.580595
TCERG1	-0.580314
SF1	-0.580267
RABIF	-0.579577
BMS1	-0.579418
TNFRSF12A	-0.579402
SEH1L	-0.578563
GPR172A	-0.578522
PVR	-0.578147
ISG20L2	-0.577621
FLAD1	-0.577298
ILKAP	-0.576819
CRKRS	-0.576533
NPLOC4	-0.576199
MARK3	-0.57587
NXF1	-0.575662
HAX1	-0.575487
XPO6	-0.575254
UBE2G2	-0.57524
BRPF1	-0.575073
PSMD12	-0.573267
BOLA2	-0.572727
PSPH	-0.572025
WDR46	-0.570944
INTS8	-0.570452
CDC6	-0.570442
FAM98A	-0.57002
MRPL39	-0.569287
AKAP8	-0.568706
MRPL4	-0.568643
IMP4	-0.568153
FAM82C	-0.566611
PDF	-0.566274
OGFOD1	-0.565495
ARCN1	-0.56482
SEPHS1	-0.563922
WAPAL	-0.563892
MAPKAPK5	-0.563843
ENDOD1	-0.563806
UTP14A	-0.563251
NUPL2	-0.563196
EIF2B5	-0.563
DHCR7	-0.562574
HNRPAB	-0.562511
DHX16	-0.561891
TRIB3	-0.560387
PRCC	-0.559339
MPP6	-0.558994
ZMPSTE24	-0.558569
AP3D1	-0.557964
TIMM10	-0.557884
TMEM11	-0.557656
ATAD3A	-0.557401
NUP205	-0.557292
CCND3	-0.556001
MBD1	-0.55594
GMPS	-0.555809
ECD	-0.555765
DNAJC11	-0.55531
RPP38	-0.554634
CARD10	-0.553798
PNN	-0.55359
REXO4	-0.553576
ZNF512B	-0.552596
SLC25A22	-0.551256
FGFR3	-0.551073
ALG5	-0.550281
TIPIN	-0.549906
CCT5	-0.549694
GOT1	-0.54961
SF3A3	-0.549504
PTDSS1	-0.54837
FTSJ1	-0.54787
CHMP7	-0.54748
RNF6	-0.54738
POLR2B	-0.547356
KPNB1	-0.547129
PDS5A	-0.54688
FOSL1	-0.546878
TARDBP	-0.546446
UMPS	-0.546277
UTP6	-0.546203
POGK	-0.545958
CCT6A	-0.545785
GTPBP4	-0.545291
MRPL34	-0.545265
SFRS1	-0.544541
TAF2	-0.543884
MYCBP2	-0.543882
TBL2	-0.543802
HELLS	-0.543682
GTF2E2	-0.543527
DYRK2	-0.54351
HMBS	-0.542841
EAF2	-0.542607
NOL14	-0.541779
SRPRB	-0.541326
LARP1	-0.539938
SHOC2	-0.539057
STARD7	-0.538988
ERCC3	-0.538747
RCHY1	-0.538621
PPP2CA	-0.538486
EIF4A3	-0.538484
SPATA2L	-0.537758
BAG5	-0.537297
GALE	-0.537168
NOC4L	-0.536183
USP1	-0.535944
CNOT7	-0.535789
SLC25A15	-0.535363
TIMM23	-0.535265
EFHD2	-0.534612
AYTL2	-0.53361
BTAF1	-0.533345
PQBP1	-0.533309
PPFIA1	-0.532799
UBE2N	-0.531866
SLCO4A1	-0.53174
SULT2B1	-0.531385
RNASEH1	-0.531283
SLC16A1	-0.530769
DCUN1D4	-0.530318
ENOPH1	-0.52932
TCP1	-0.52888
HN1	-0.528608
SLC2A1	-0.528329
BXDC5	-0.528201
ASCC2	-0.527572
SLC25A12	-0.527448
RNF4	-0.527113
DDX18	-0.527085
PEX3	-0.526795
MRPL22	-0.526701
CBX4	-0.526189
FAM46A	-0.526122
GMNN	-0.525712
UCHL5	-0.525575
GRB2	-0.524947
PRKAR2A	-0.524867
GEMIN6	-0.524584
BRD9	-0.524265
GNL2	-0.52389
IRF3	-0.523254
CBR1	-0.522856
SCO2	-0.522519
FEN1	-0.522044
CHUK	-0.521956
RAB8A	-0.521363
CRYBB2	-0.521342
GATAD2A	-0.520322
RPUSD2	-0.519749
DRG1	-0.518284
SAPS3	-0.517933
TRMT12	-0.517397
SRP19	-0.517338
NIP7	-0.517132
TIMM8A	-0.516817
EXOSC7	-0.515883
UBAC1	-0.515755
NFIL3	-0.515634
CDC20	-0.51554
CTNNBL1	-0.515114
FBXL14	-0.515084
MTERFD1	-0.515043
THAP4	-0.514757
RAD54B	-0.514622
CHD1	-0.513745
TTC4	-0.513368
MSH6	-0.513266
CEP72	-0.513203
MTHFS	-0.51317
SLC12A2	-0.512464
TSR1	-0.51224
MFSD5	-0.509551
U2AF1	-0.509425
ACOX3	-0.508529
RAB14	-0.508452
PWP1	-0.506204
TEX2	-0.506177
KIAA0664	-0.506042
FASTKD2	-0.505944
NF1	-0.505394
STX4	-0.504847
EGLN1	-0.504631
IFRD2	-0.503849
SKIV2L2	-0.50298
TOPBP1	-0.502756
TUBG1	-0.502734
SAR1A	-0.502707
SPATA5L1	-0.50266
GJA1	-0.502275
RPAP3	-0.502264
SFN	-0.501895
QRSL1	-0.501454
RNF40	-0.501222
FIP1L1	-0.501118
OSBPL11	-0.500789
ATP6V0B	-0.500757
PRMT1	-0.500347
RNF126	-0.500296
NFATC3	-0.500071
PEA15	-0.499549
PRKCA	-0.499151
COPS3	-0.49856
IPPK	-0.49815
RBM28	-0.498123
ATG4B	-0.497583
USP39	-0.497313
PPP2R2D	-0.497262
ATP2A2	-0.496314
NETO2	-0.496259
GPD1L	-0.496004
ENDOG	-0.49572
CCDC85B	-0.495328
PSMD3	-0.495235
SMCR7L	-0.495188
RAE1	-0.494549
SIP1	-0.494376
SDAD1	-0.494321
TIAL1	-0.49406
PA2G4	-0.493996
PRKRA	-0.493478
SMPD4	-0.493378
FOXK2	-0.492628
CLK3	-0.492264
PRPF38B	-0.492183
ARL4A	-0.492171
KDELR3	-0.491899
PANK4	-0.491836
UBE2I	-0.491067
FASTKD1	-0.490971
MLX	-0.490584
PAXIP1	-0.489978
FHOD1	-0.489635
RSL1D1	-0.489621
NUP155	-0.489592
RNGTT	-0.489174
EXOSC9	-0.488931
CPSF6	-0.488752
HYOU1	-0.488715
ASCC3	-0.488627
MRPL49	-0.488515
ADRM1	-0.488466
NCLN	-0.488372
RCL1	-0.488066
NKRF	-0.487842
BAZ1A	-0.48755
PRR3	-0.48735
E2F6	-0.487209
AGPAT5	-0.48714
PSMD1	-0.486881
PEX14	-0.486045
PMAIP1	-0.485869
NUDT4	-0.48551
MTO1	-0.485131
NUP98	-0.484617
GHR	-0.484537
ATP6V0A2	-0.484366
EXOSC8	-0.48436
GABPB2	-0.483778
OPN3	-0.482211
TFRC	-0.481901
MRPL42	-0.480567
MTF2	-0.480469
EIF4EBP1	-0.480282
STRN4	-0.480039
PTPN2	-0.479729
UBE3A	-0.479025
SPHK1	-0.478589
DDX39	-0.478079
TRMT1	-0.477979
TBC1D20	-0.477748
TGFBRAP1	-0.47756
AHCTF1	-0.477281
POLR3B	-0.477163
RCAN1	-0.47705
SMNDC1	-0.476969
UBE2S	-0.476844
NR2F6	-0.476779
HNRNPU	-0.476508
CEBPZ	-0.476447
GFOD2	-0.476306
SNHG3	-0.476041
AVPI1	-0.475869
CDK5	-0.475839
UCHL5IP	-0.475074
DCTN5	-0.474955
NFIC	-0.47481
SPAG1	-0.474764
PDCD5	-0.474762
ZNF692	-0.474572
PPME1	-0.474547
DDIT3	-0.474504
CCDC44	-0.474374
NCAPH	-0.474035
SFRS6	-0.47388
MAP2K1	-0.473374
HSPA4L	-0.473293
E2F5	-0.473225
SCNM1	-0.473162
CKAP4	-0.473013
TGDS	-0.472607
TOP1	-0.472546
MYD88	-0.472546
CSTF2	-0.472538
ADCY9	-0.472524
NIPA2	-0.47235
MAPK9	-0.471763
GPRC5B	-0.471473
TUBGCP3	-0.471367
PLAGL2	-0.471139
RPP25	-0.470877
STRA13	-0.470157
KTELC1	-0.470055
STEAP3	-0.469576
SAFB	-0.469384
IMPA1	-0.469339
AARS	-0.468854
CRKL	-0.468134
METTL3	-0.467746
EIF2B4	-0.467652
RNMTL1	-0.467314
TNPO2	-0.467014
POLR3F	-0.466851
TTC13	-0.466691
LTBP3	-0.466657
TBRG4	-0.466414
ACACA	-0.466343
EIF2B1	-0.466128
RSRC2	-0.466006
POLR2D	-0.465873
FASTKD5	-0.465512
KLF4	-0.465365
TMEM93	-0.464831
VRK1	-0.464676
KIF24	-0.464484
RPIA	-0.464482
SQLE	-0.464156
DR1	-0.46384
DOLK	-0.463715
GSPT1	-0.463483
DNAJC7	-0.46333
RASSF1	-0.463199
COQ10B	-0.463091
WDR4	-0.462242
MRPL17	-0.462089
DUXAP7	-0.461846
MRPL46	-0.460833
RANBP6	-0.460627
BRD7	-0.460557
BTG3	-0.460498
CUL2	-0.460333
MRPS2	-0.460204
ZBTB24	-0.460021
DDX24	-0.459915
MCM3	-0.459639
GTF2F2	-0.459576
ELAC2	-0.459456
RAI14	-0.458664
EIF4ENIF1	-0.45866
TUBA4A	-0.457983
RRN3	-0.457008
DUS1L	-0.456961
PISD	-0.4568
POLE2	-0.456732
SUZ12	-0.456516
SRPK1	-0.455113
GCLM	-0.453436
TFDP1	-0.453175
ZNF148	-0.452748
TELO2	-0.452546
COX10	-0.451794
IHPK1	-0.451345
BTBD1	-0.451147
ZCCHC10	-0.451022
STK3	-0.450778
SLC7A6	-0.450688
AKT1	-0.450141
RBM15	-0.449656
GNL3L	-0.449419
CNOT3	-0.449189
ELAVL1	-0.448885
FXR2	-0.448758
COPS7B	-0.448719
LARS2	-0.448128
MOBKL3	-0.448093
WDR45L	-0.447979
SAFB2	-0.447675
KRR1	-0.447083
SNRPA1	-0.446569
STUB1	-0.445953
CDC123	-0.445878
PTPLB	-0.445712
MED26	-0.445692
BCL7B	-0.445498
SOCS5	-0.445402
RFC5	-0.444733
HMG2L1	-0.444699
ZNF787	-0.44375
TMEM1	-0.443658
LSM1	-0.44353
GNRHR2	-0.443499
CLINT1	-0.443142
CNP	-0.44314
EHD3	-0.44302
USP15	-0.442601
EDC4	-0.442548
FABP5	-0.442534
HNRNPR	-0.442334
ZC3H15	-0.442249
TYW1	-0.442051
FAM18B	-0.441914
NARS2	-0.441751
MAGEA2B	-0.441679
XRCC3	-0.441535
KIAA0859	-0.441324
B4GALT5	-0.441159
NARG1L	-0.440627
NUP54	-0.440551
MFN2	-0.440378
NANS	-0.440351
RABEP1	-0.440309
DONSON	-0.439523
GCC1	-0.439354
KLHL2	-0.439301
SMYD5	-0.439111
TUBGCP4	-0.438883
GTF2A2	-0.438371
FAF1	-0.437716
CCT4	-0.437369
TOR1AIP1	-0.437157
MTHFD2	-0.437155
FSTL1	-0.43682
DUSP12	-0.43679
RTF1	-0.43652
CAPZA2	-0.436433
ZNF668	-0.436306
LAD1	-0.436088
MAP6D1	-0.435865
PIP4K2A	-0.435613
NUP88	-0.435149
HSPE1	-0.435068
HSPA9	-0.434111
NOLA1	-0.433956
NDEL1	-0.433903
COASY	-0.433577
CYCS	-0.433285
EBNA1BP2	-0.43295
LRRC47	-0.432846
UTP3	-0.43263
RINT1	-0.432138
CCT2	-0.432079
TNFAIP8L1	-0.43151
RNF8	-0.4315
CCT7	-0.431127
ZNF408	-0.430623
INTS12	-0.43056
SNRPD1	-0.430506
KIAA0409	-0.430455
ABT1	-0.430229
DNAJC8	-0.429399
RUVBL2	-0.429391
DEF8	-0.429317
MCRS1	-0.428689
SART3	-0.42842
G3BP1	-0.428163
DLAT	-0.427626
SLC4A1AP	-0.427271
RAD54L2	-0.427083
HPCAL1	-0.426753
CORO1C	-0.426743
PAK4	-0.426639
ZDHHC6	-0.426488
XAB1	-0.426151
2003-03-01	-0.425957
TIMM22	-0.425474
DCN	-0.425415
TNIP2	-0.425213
FDX1	-0.424872
PTBP1	-0.424666
TMEM5	-0.424617
NDUFA4L2	-0.424468
CDC45L	-0.423962
PSMD5	-0.423438
CTNNAL1	-0.423346
TMEM109	-0.423197
RUNX1	-0.422928
MED1	-0.422283
LRRC41	-0.422277
MBD4	-0.422192
NFAM1	-0.422165
ISCA1	-0.421992
MNAT1	-0.421316
ENTPD6	-0.421247
HCFC1	-0.421186
PFKP	-0.421019
PDE4DIP	-0.420829
EPHB4	-0.420494
HBS1L	-0.420478
PSMD14	-0.42019
SLMO2	-0.420131
NUP188	-0.419878
CHST12	-0.419593
AVEN	-0.419317
MSH2	-0.419138
SEPHS2	-0.419099
DAXX	-0.418785
PRMT5	-0.418487
SNRP70	-0.41834
IQCB1	-0.417948
UBE2D2	-0.417596
SPEN	-0.417134
RAP1GDS1	-0.417045
EIF3G	-0.417035
RPP14	-0.416814
TCEB1	-0.416325
MPDU1	-0.416145
KHK	-0.416027
GOLPH3	-0.415584
PUF60	-0.415564
THOC1	-0.415278
MAPK14	-0.415162
ZSCAN5	-0.414513
GLA	-0.414397
COX11	-0.41344
BDH1	-0.413118
HRSP12	-0.413053
MRPS30	-0.413026
UAP1	-0.412663
SAE2	-0.412039
RNF25	-0.411184
HEXIM1	-0.411076
DNAJC9	-0.410762
ACTR5	-0.410498
APPBP1	-0.409958
PTPN11	-0.409656
PDXDC1	-0.409103
EIF6	-0.409095
CASP3	-0.408985
SEMA3F	-0.408795
PIP4K2C	-0.408765
EIF1AX	-0.408446
CBFB	-0.408399
PKP3	-0.408173
ZNF143	-0.40801
TMEM177	-0.407822
PALB2	-0.407373
PRPF19	-0.40701
EXOSC10	-0.406865
HIP2	-0.406863
GPR89A	-0.406833
UCHL3	-0.406804
SENP3	-0.406778
DDX1	-0.406266
TSSC4	-0.405974
MOCS2	-0.405919
FTSJ2	-0.40586
SLC39A4	-0.405851
DYNLL1	-0.405592
HIRA	-0.405292
LTBR	-0.405082
INTS5	-0.404899
PPID	-0.404719
SYNCRIP	-0.40455
TRRAP	-0.404538
CBS	-0.404483
PPM1F	-0.404303
ANKRD11	-0.404054
DHX57	-0.403952
INTS6	-0.403681
METTL4	-0.403626
XPO4	-0.403291
EIF2AK3	-0.403275
PUS7L	-0.403263
GAPVD1	-0.403148
PIGO	-0.403132
FRS2	-0.402883
GPATCH1	-0.402779
RNF41	-0.402775
GTF3C1	-0.402671
MAPK6	-0.402659
ASNS	-0.402602
ZNF313	-0.402377
IRX5	-0.402182
RPS6KA1	-0.402098
SKP2	-0.402065
SEC24D	-0.402041
LARP5	-0.402031
PELO	-0.401861
ADCY3	-0.401723
MAN1A2	-0.401553
INTS3	-0.401257
MEPCE	-0.4011
SLC7A11	-0.400672
MSTO1	-0.400613
LDLR	-0.400388
PROSC	-0.400248
KLHL18	-0.399905
PIGL	-0.399721
FUBP3	-0.39967
EXOC7	-0.39956
ZFR	-0.399164
RANBP3	-0.399097
SLC25A4	-0.398791
SNORD10	-0.398716
RANBP1	-0.398652
PDHX	-0.398461
MAP2K4	-0.398261
NSDHL	-0.398212
EFNB2	-0.398144
DVL1	-0.398083
DHX34	-0.397981
TMEM39A	-0.397696
VPS4A	-0.397539
UBE3C	-0.397204
TBK1	-0.397161
SLC33A1	-0.396896
UQCRFS1	-0.396798
GDPD3	-0.396606
JAG2	-0.395737
CAD	-0.395643
TP53BP2	-0.395633
PCBP4	-0.39527
RGS17	-0.394846
UBXD8	-0.393912
CXCL12	-0.393828
BHLHB2	-0.39341
DHX9	-0.393316
ASB6	-0.393257
PALLD	-0.393216
LSM7	-0.392977
PAF1	-0.392761
AK2	-0.392384
HPS6	-0.392151
RFC3	-0.391835
DNAJC6	-0.391651
PRDM15	-0.39149
MON1B	-0.391292
PTCD1	-0.391255
GOSR1	-0.391209
TPD52L2	-0.391194
ARIH2	-0.391147
POLR1E	-0.390762
PSMB10	-0.390745
CHAF1A	-0.390541
PDIA4	-0.390505
ZWILCH	-0.390464
OSBP2	-0.390433
NAT13	-0.390323
DYNC1LI1	-0.389728
FUSIP1	-0.389207
SNRPF	-0.389134
MRPL3	-0.388918
SMARCB1	-0.38872
PDCL3	-0.388699
LRRC42	-0.388461
NUP153	-0.388371
SACM1L	-0.3881
SLC25A28	-0.388065
IPO4	-0.388061
OTUD3	-0.388034
GTPBP6	-0.387202
SLC2A3P1	-0.386992
GALNT10	-0.386986
ARFIP1	-0.38657
KRT18P4	-0.386511
SSBP1	-0.386345
ASNSD1	-0.386168
PITX1	-0.385856
SEC16A	-0.385845
PMS1	-0.385711
NF2	-0.385474
POLR3C	-0.385391
PSMD11	-0.384848
ISG20L1	-0.384797
FKBP14	-0.384791
MICALL2	-0.384534
PRPSAP2	-0.384424
CKS2	-0.384369
PIAS3	-0.384226
CARS2	-0.384107
SLC25A44	-0.383952
FJX1	-0.383875
TRAM2	-0.383746
WAC	-0.383653
FAM130A1	-0.38364
NINJ1	-0.383628
HDHD1A	-0.383395
BCR	-0.383149
TRAPPC3	-0.382737
CLPP	-0.382443
TBPL1	-0.381972
STXBP1	-0.381602
FASTKD3	-0.381133
MTX2	-0.381096
CRY1	-0.380907
FXN	-0.380792
RPS6KB1	-0.380768
PGGT1B	-0.380764
GNB1L	-0.38067
DPP8	-0.38065
F8A1	-0.380613
CDC42EP1	-0.38024
CSK	-0.379795
LONP1	-0.37943
MAP3K7	-0.37943
CAMK2G	-0.379426
HDAC2	-0.379342
DECR1	-0.379291
UBAP2L	-0.379122
BRD2	-0.379105
CDYL	-0.378912
RALA	-0.378903
ARHGAP17	-0.378748
MCM6	-0.378361
MRPS34	-0.378145
DNM1L	-0.378014
MYBBP1A	-0.377967
DPH1	-0.377808
UBE2O	-0.377751
SEC24A	-0.377612
LMO4	-0.377278
NCL	-0.377223
FOXM1	-0.377218
METTL8	-0.377216
ZNF232	-0.377174
CYC1	-0.376745
NTHL1	-0.376745
LRCH4	-0.37666
SCAMP3	-0.375548
B4GALT3	-0.375119
GALNT3	-0.375064
NSMCE4A	-0.375028
RWDD1	-0.374979
SMN1	-0.374567
METTL5	-0.374291
GORASP2	-0.374156
ATG3	-0.373857
NUP93	-0.373826
MTRF1	-0.373712
SEC24C	-0.37291
CXCR4	-0.372853
LINS1	-0.37238
FADD	-0.372323
CA2	-0.372159
H2AFX	-0.372127
CCT3	-0.371627
DDX49	-0.371619
GALK1	-0.371247
TIPRL	-0.371066
SF3B2	-0.370976
PPP1CC	-0.37096
AGK	-0.370656
ZNF629	-0.370635
STK39	-0.370436
SETD3	-0.370411
PDK1	-0.369993
RNF138	-0.369811
F3	-0.369703
CLP1	-0.369685
GCAT	-0.369577
PRR5	-0.369261
IDI1	-0.368406
RIPK2	-0.368122
SAMM50	-0.367996
NDUFV2	-0.367828
WBSCR22	-0.3678
PLK1	-0.367614
TFPT	-0.367316
KIF2A	-0.366625
EBP	-0.36629
PPIH	-0.366252
FPGS	-0.36608
SCYE1	-0.365693
RAB6A	-0.365499
CHMP1A	-0.365485
ALDH18A1	-0.365115
TRIP13	-0.365048
HIC2	-0.364993
EML4	-0.364979
CLSPN	-0.364938
IQCE	-0.364911
TSSC1	-0.364889
AMPD2	-0.364836
PSMC2	-0.364734
AQR	-0.364305
MPZL1	-0.364046
ANKRD15	-0.36374
AARSD1	-0.363736
TBCE	-0.36363
CWF19L1	-0.363594
NSUN5	-0.363308
TMEM33	-0.363073
LSM12	-0.36302
PELP1	-0.362988
MED17	-0.362896
ING2	-0.362877
GNB5	-0.362763
SDHB	-0.362733
PTPN1	-0.362535
MAP3K11	-0.362284
PPP2R1B	-0.362094
AURKA	-0.362086
TOMM34	-0.361986
ZNF146	-0.361966
ITGB1BP1	-0.361817
TBP	-0.361715
PRPF3	-0.361568
FEM1B	-0.361282
UBE2NL	-0.361139
SART1	-0.360852
TAF13	-0.360838
AFG3L2	-0.360652
OPRS1	-0.360401
NECAP1	-0.360328
PTCD3	-0.360297
PREP	-0.360256
WWC1	-0.359901
BAG2	-0.359724
TMEM183A	-0.359554
POLR2F	-0.359346
BRD4	-0.359334
ZNF557	-0.359316
NRF1	-0.35922
RAB23	-0.359179
RBM38	-0.359106
PURA	-0.358834
ZNF473	-0.358502
ICAM3	-0.35811
ZNF207	-0.358039
IQCK	-0.357922
ICMT	-0.357706
CARM1	-0.357669
MRPS7	-0.357162
DYNC1LI2	-0.357031
DHCR24	-0.356733
CHERP	-0.356727
UBE2L3	-0.356445
ABHD6	-0.355978
SRRM2	-0.355711
MRPL16	-0.355693
MAN2A2	-0.355676
UXS1	-0.355664
USP14	-0.355523
PPM1G	-0.355495
POLRMT	-0.355175
CASKIN2	-0.355003
CCDC51	-0.354962
TMEM48	-0.354695
RBBP6	-0.354632
TSEN2	-0.354255
POLE3	-0.354214
KPNA1	-0.3539
NCBP1	-0.353775
SEC23B	-0.353371
IFT57	-0.353343
PPM1E	-0.353296
PPM1H	-0.353151
URB1	-0.353128
RAB6C	-0.352829
RABGGTB	-0.352771
GOLGA3	-0.352735
GLOD4	-0.352204
THUMPD2	-0.352198
RHBDF2	-0.352123
POMZP3	-0.351939
UBE2Q1	-0.351823
MRPS28	-0.351643
FAM60A	-0.351611
RHOG	-0.351084
RAB22A	-0.351066
RABGGTA	-0.350987
TFAP2C	-0.350805
DPH4	-0.350607
CEP350	-0.349973
DDX41	-0.349648
STOM	-0.349595
GINS2	-0.349536
TOE1	-0.349508
MTDH	-0.349424
SSBP2	-0.349285
USO1	-0.349157
MICB	-0.349079
PPP1R12B	-0.348457
SLC25A17	-0.348453
SERTAD3	-0.348267
POLR2H	-0.348202
CRELD2	-0.34768
ZNF131	-0.346798
SLC12A9	-0.34666
ENOX2	-0.346519
TRIM62	-0.346517
CALU	-0.34647
ZCCHC14	-0.34645
RBM25	-0.346072
RBM15B	-0.345693
TRIAP1	-0.345513
HHEX	-0.34544
MRPS6	-0.345207
ERCC6L	-0.345107
TMPO	-0.345056
PPP6C	-0.344567
LARP4	-0.343902
UBE2V2	-0.343696
TRAF5	-0.343655
FAM35A	-0.343424
PSME4	-0.343408
STK4	-0.343331
DHX15	-0.343277
CECR5	-0.343169
SBNO1	-0.343031
LIN7C	-0.34302
NUDT15	-0.342778
TMED5	-0.342559
ADNP2	-0.342527
LMAN2L	-0.34249
YIPF6	-0.342227
CAMKK2	-0.341901
PCYT2	-0.341754
CDCA8	-0.341423
TRAF3	-0.341368
PRPS1	-0.341036
PDLIM5	-0.340958
CSNK2A1	-0.340942
OXTR	-0.34087
TAF11	-0.340652
DPM1	-0.340638
SERBP1	-0.340044
DOHH	-0.339981
SRRM1	-0.339726
TAOK3	-0.339677
GOLGA4	-0.339632
CCNH	-0.339622
PCMT1	-0.339604
MICA	-0.339306
RER1	-0.339116
ARD1A	-0.338989
PI4KB	-0.338857
ORC2L	-0.338826
CDC73	-0.338716
DDX46	-0.338673
TGIF2	-0.338657
MRPL2	-0.338637
PPM1B	-0.338457
RAD54L	-0.3384
PAICS	-0.33832
AKAP8L	-0.338267
BICD2	-0.337984
CUL5	-0.337957
MRS2L	-0.337794
ZYX	-0.337739
E2F1	-0.33769
PUM2	-0.337474
CENTD1	-0.337156
FAM3C	-0.337037
NOL3	-0.336943
MAD1L1	-0.336933
CCDC76	-0.336762
HSP90AB1	-0.336562
ELF4	-0.33655
TNPO3	-0.336393
TTLL1	-0.336197
SCRIB	-0.335891
SFRS17A	-0.335848
MSX2	-0.335848
ASXL2	-0.335568
GINS3	-0.335458
IKBKAP	-0.335391
STAM	-0.335183
LSM2	-0.335171
SLC25A14	-0.335152
SBF1	-0.335097
PDLIM7	-0.334901
RAB27A	-0.334893
SSR3	-0.334761
IDH1	-0.334548
RFWD3	-0.334185
CDS1	-0.334098
DUS2L	-0.333943
ATXN2L	-0.333881
XRCC2	-0.333851
MYO1B	-0.333645
MEN1	-0.333218
SLC39A8	-0.332965
ANKRD57	-0.332694
TMEM39B	-0.332592
PITPNA	-0.332586
EPN2	-0.332584
PRPF18	-0.332472
ARTN	-0.332037
ANAPC5	-0.331988
TXNDC1	-0.331856
APPL1	-0.331833
ARHGDIA	-0.331595
MSX1	-0.331578
NAP1L4	-0.331148
SACS	-0.330956
UBE2J1	-0.33077
VDAC2	-0.330571
MTMR4	-0.330497
SF3B4	-0.330495
PSMD8	-0.330336
PLEKHB2	-0.329883
KPNA4	-0.329693
TMEM104	-0.32941
CISD3	-0.329389
SFRS14	-0.329228
PRKRIP1	-0.329147
CCDC47	-0.328975
FAH	-0.328665
DOCK9	-0.328553
CDC37	-0.328292
RBBP5	-0.328082
ZDHHC18	-0.328049
RBM34	-0.32777
SLC19A2	-0.327755
CEBPA	-0.327649
TBC1D9B	-0.327598
RHOD	-0.327584
KRT10	-0.327466
ATP6V0C	-0.32736
MRPL35	-0.327303
ZHX3	-0.327219
DBF4	-0.327123
LAS1L	-0.327084
FBXW2	-0.32699
TNPO1	-0.326905
LIME1	-0.326905
ACTR3B	-0.326903
PEX13	-0.326856
NDUFS3	-0.326823
FTO	-0.326501
ZNF410	-0.326499
SAR1B	-0.326444
HMGCR	-0.326438
TNFRSF10B	-0.326099
ATP1B3	-0.326046
TBL3	-0.325938
SLC9A3R1	-0.325846
LRRC8E	-0.325817
VPS37B	-0.325693
NHP2L1	-0.325509
OGDH	-0.325446
ABCF3	-0.325222
PSMF1	-0.324818
TCEA1	-0.324292
PRNP	-0.324185
GTF2H4	-0.324183
ACLY	-0.324179
TRAPPC4	-0.324116
VAPA	-0.324028
TUSC2	-0.323447
KLHL21	-0.323029
EPR1	-0.323019
SATB2	-0.322947
SUCLA2	-0.32257
RYBP	-0.322139
IARS	-0.321948
SNW1	-0.321925
TMED2	-0.321897
SON	-0.321821
MIS12	-0.32174
ORC6L	-0.321648
B3GNT1	-0.321599
LRFN4	-0.321501
TRAF4	-0.321485
NFAT5	-0.321358
PRKRIR	-0.321334
WNK1	-0.32114
ADSL	-0.321074
NASP	-0.321038
PHTF2	-0.320981
COG7	-0.320915
SNAPC3	-0.320656
CCNB1	-0.320434
PCGF1	-0.320424
CYB561	-0.32034
POR	-0.320259
ZNF696	-0.319926
COG2	-0.319922
ZDHHC14	-0.319853
PTGES3	-0.319759
SIRPB2	-0.319532
WDR8	-0.319459
CTDSPL	-0.319283
WARS	-0.318761
ADCY1	-0.31872
TTC1	-0.318708
MALT1	-0.318053
TIMM8B	-0.317915
CSE1L	-0.317876
TOMM70A	-0.317794
ACD	-0.317743
CAB39	-0.317688
UPF1	-0.31768
CHMP2B	-0.317496
MID2	-0.317378
SENP6	-0.317117
ERF	-0.316927
CCDC41	-0.316909
RAB11FIP2	-0.316662
CLIC3	-0.316454
HOMER3	-0.316436
SSR1	-0.316383
TIMM9	-0.31624
CHPT1	-0.316121
JUN	-0.316052
ZNF467	-0.315948
ACAT2	-0.315858
VBP1	-0.315732
TAF1A	-0.315477
SHMT2	-0.315416
TAF4	-0.315371
CDK4	-0.315114
IQSEC1	-0.315004
EXO1	-0.314967
S100A4	-0.31482
USP36	-0.314755
MRPS16P3	-0.314661
SLC35F2	-0.314239
GAN	-0.314183
RLF	-0.314181
METAP2	-0.314098
NOSIP	-0.314096
MATN2	-0.314039
NME1-NME2	-0.313926
PACSIN3	-0.313924
NDUFA9	-0.313816
PDCD6	-0.313784
VSIG1	-0.313372
CNOT1	-0.313249
HUS1	-0.31309
SGTA	-0.312957
LGR4	-0.312933
HRB	-0.312837
CASK	-0.312794
RBM23	-0.312656
ISOC2	-0.312447
LASP1	-0.312409
ZNF706	-0.312364
PIK3R4	-0.31229
MRPL54	-0.312243
PCSK7	-0.312209
CREBBP	-0.312139
RDBP	-0.311889
GPR89B	-0.311717
NCAPD3	-0.31156
SLC31A1	-0.311352
CYP27B1	-0.311334
ZNF30	-0.310944
HYAL2	-0.310854
ERAL1	-0.310809
BID	-0.310769
SLTM	-0.31033
SUZ12P	-0.310306
NUP62	-0.309838
ACBD3	-0.309804
PSMA3	-0.309771
BARD1	-0.30952
ANAPC10	-0.309318
LEPROTL1	-0.309139
DENND4B	-0.309102
RUVBL1	-0.309077
MAD2L1BP	-0.309051
GTF3C2	-0.308855
PSMC3IP	-0.308837
EPS15L1	-0.308831
ITGAE	-0.308771
PCNA	-0.308708
CCT8	-0.308706
TYMS	-0.308671
DNAJA2	-0.30841
WDR18	-0.308017
FBXO34	-0.308015
PFAS	-0.307782
PEF1	-0.307494
MRPS18A	-0.307466
SNX27	-0.307405
EPB41L4B	-0.307354
TOR1B	-0.307274
TFIP11	-0.307239
MTF1	-0.307231
USP32	-0.30715
FAM49B	-0.306929
RBM10	-0.306831
LPHN2	-0.306544
SLC27A2	-0.306495
OXSR1	-0.306234
MED6	-0.306232
EHBP1	-0.306166
CHSY1	-0.306128
PPP2R2A	-0.306042
VPS26A	-0.305805
TUBB2C	-0.30525
BNIP3	-0.305061
UBIAD1	-0.304951
NCOR1	-0.304924
IL17RB	-0.304555
ADARB1	-0.304453
CIZ1	-0.304294
RAB35	-0.30399
CSNK1D	-0.303896
PUS3	-0.303653
DBNDD1	-0.303123
ANKRD28	-0.303106
MTMR1	-0.303076
NQO2	-0.302974
CLDN7	-0.302925
GTF2I	-0.30288
RIOK2	-0.302798
TXNL4A	-0.302766
RCC1	-0.302684
PAIP1	-0.302637
MFHAS1	-0.302374
GYG1	-0.302331
N6AMT1	-0.30227
CNOT4	-0.302091
DOPEY1	-0.302044
GOSR2	-0.301984
SAC3D1	-0.301897
SOLH	-0.301876
DHX38	-0.301852
TRIP10	-0.301799
SLC25A11	-0.301705
CISD1	-0.301462
TRIM14	-0.301273
PHKG2	-0.301205
DFFB	-0.30115
HERPUD1	-0.300973
KCNN4	-0.30082
NME1	-0.300503
SLC9A1	-0.300273
KIAA0562	-0.300218
TMEM126B	-0.300177
SNX6	-0.30013
TAF12	-0.300063
POLR2C	-0.300006
SFXN1	-0.299967
TTLL5	-0.299794
AXIN1	-0.299783
PPP2CB	-0.299698
DCPS	-0.299604
DDX5	-0.299553
VAPB	-0.299155
SEPX1	-0.299102
RBM35B	-0.298912
LCMT2	-0.298831
UBN1	-0.298818
DHDDS	-0.298749
NOMO2	-0.298696
MRPL48	-0.298553
RSAD1	-0.298514
MAP3K7IP2	-0.298504
BAIAP2	-0.298388
BUD31	-0.298227
INPP5F	-0.298009
EDC3	-0.29796
ARF1	-0.297886
TRIP12	-0.297792
HEATR2	-0.297601
RAD51	-0.297342
DVL3	-0.297309
RCE1	-0.297233
TPST1	-0.297193
BMP7	-0.297189
PPP5C	-0.296852
MTHFD2L	-0.296758
CRLF3	-0.296413
ENAH	-0.296277
NFKB1	-0.29623
PLOD3	-0.296213
RPL23AP7	-0.29614
STRAP	-0.29563
TXNDC5	-0.295608
GAS2L1	-0.295559
WDR7	-0.295489
KIAA0692	-0.295277
FAM57A	-0.295049
MCM4	-0.294928
CREM	-0.294867
HS3ST3A1	-0.294794
ILF2	-0.294749
AAK1	-0.294708
DRAP1	-0.294698
PRMT7	-0.29469
NOC2L	-0.294467
CDC2L5	-0.293908
FUT1	-0.29388
LSS	-0.29378
IDI2	-0.293761
VPS13B	-0.293733
IER3	-0.29368
NOL8	-0.293523
ELOVL1	-0.29348
GTF3C4	-0.293447
PSMB6	-0.293105
ESRRA	-0.293102
FREQ	-0.293082
BAK1	-0.292903
BMP5	-0.292815
RHBDL2	-0.292803
GNA11	-0.292676
MCL1	-0.292574
ATPBD1C	-0.292564
EVI5	-0.292523
POP5	-0.292325
ERLIN1	-0.291899
SLC32A1	-0.291742
GRB10	-0.291713
CLPTM1	-0.291324
ENDOGL1	-0.291109
HIPK1	-0.291081
KARS	-0.290567
ZFP106	-0.29055
CLTB	-0.290461
TMEM24	-0.290432
ARFGAP1	-0.290395
SCAP	-0.290206
RARG	-0.289894
RANGAP1	-0.289739
TFG	-0.289728
MAP3K4	-0.289702
NCAPG2	-0.28969
BLMH	-0.289681
HSP90AA1	-0.289671
AMMECR1	-0.289639
SFPQ	-0.289616
RRAS2	-0.289363
SPC25	-0.289161
RIC8B	-0.288939
SNX4	-0.288774
DFFA	-0.288674
REPIN1	-0.288672
MTX1	-0.288508
OPA1	-0.288388
GTF2E1	-0.28837
SLC30A1	-0.288296
GSK3B	-0.288213
FOXJ3	-0.288137
FAM96B	-0.287884
SUPT5H	-0.287703
ZNF195	-0.287625
PRPF40A	-0.287613
API5	-0.287427
PDPK1	-0.287364
GGPS1	-0.287335
CDK5RAP1	-0.287248
TEAD4	-0.286956
PSEN2	-0.286872
ARHGEF18	-0.286866
PIK3C2A	-0.286779
CCNE2	-0.286701
MAPKAPK2	-0.286642
FBXO28	-0.286552
MRPL9	-0.28636
CLASP2	-0.286246
ISOC1	-0.285985
TMEM97	-0.28593
INHBB	-0.285922
PPP1R14B	-0.28581
PPP3CA	-0.285577
RBM14	-0.285365
CENTG2	-0.285332
COIL	-0.284932
NCOA1	-0.284892
EIF5A2	-0.283929
SYNGR2	-0.283576
PKP4	-0.283388
ANKRD10	-0.283217
RDH14	-0.282735
PDZRN3	-0.282682
DDX23	-0.282611
AGPAT7	-0.282476
DAPK3	-0.282364
MAPKAPK3	-0.28206
CLCC1	-0.282056
NLE1	-0.281803
SLC5A3	-0.281367
APTX	-0.28115
PANX1	-0.281048
POLA1	-0.280963
SNX3	-0.280932
SLC2A4RG	-0.28084
CUL4A	-0.280767
ATAD2B	-0.280718
SET	-0.280469
NCOA6	-0.280383
INVS	-0.280094
CHEK2	-0.27993
USP10	-0.27981
HMGCS1	-0.279706
BCAS2	-0.279376
NIF3L1	-0.279341
MICALL1	-0.27931
NKIRAS2	-0.27899
ZCCHC8	-0.278551
MEMO1	-0.278411
ERCC8	-0.278364
LIG4	-0.278321
CHD8	-0.278209
MECP2	-0.278198
SSNA1	-0.278041
MTM1	-0.278029
KIAA0152	-0.277946
INPP5A	-0.277927
CYB5B	-0.277835
RRBP1	-0.277389
NARFL	-0.277276
AAMP	-0.27663
TSPAN14	-0.276358
EPB41L1	-0.276226
GBE1	-0.276152
CSNK1A1	-0.275587
TMEM9B	-0.27544
VDAC3	-0.275318
GORASP1	-0.275308
SOX9	-0.275247
NUBP1	-0.275232
KCNK1	-0.275183
RAD1	-0.275179
TEX10	-0.275102
PSMC6	-0.275098
WBP11	-0.275045
POLG	-0.274841
ROBO1	-0.274796
PTDSS2	-0.274751
GTF2H1	-0.274659
EIF4A1	-0.274635
WFS1	-0.27458
GAK	-0.274539
ZWINT	-0.274427
ARFGEF2	-0.273898
MOSC1	-0.273666
ZNF276	-0.27347
COPG	-0.273052
NSFL1C	-0.272964
RABL3	-0.272962
B3GNT2	-0.272234
CAMSAP1L1	-0.272221
RANGRF	-0.272138
MON2	-0.271952
SMARCE1	-0.27164
ODC1	-0.271605
METAP1	-0.27155
TMEM51	-0.271454
EPS8L1	-0.271428
NMT1	-0.271295
BAG4	-0.270908
FAM20B	-0.270773
CEPT1	-0.270769
TAF6	-0.27072
SLC2A8	-0.2707
POMT1	-0.270575
MED21	-0.270112
GLT25D1	-0.269886
POLD3	-0.269594
UBAP1	-0.269055
ARF6	-0.269037
NUP50	-0.269031
HDHD3	-0.268904
NT5DC3	-0.268735
GCN1L1	-0.268709
PEX5	-0.268666
DHX29	-0.268639
AURKB	-0.268594
CLN8	-0.268492
SAP18	-0.268462
UBE2Z	-0.268423
SF3B3	-0.268413
TUSC4	-0.268396
SLC25A1	-0.268154
APC	-0.26809
TACC3	-0.26797
ZNF263	-0.267903
TXNDC14	-0.267899
HSPD1	-0.267727
PLEK2	-0.267662
HDAC1	-0.267309
GTF3A	-0.267248
EHD1	-0.267126
ZFP64	-0.266654
SFRS10	-0.266644
PLOD1	-0.266562
SSRP1	-0.26655
GNL1	-0.266373
ARL5A	-0.266365
GTF2H3	-0.266275
KEAP1	-0.26603
SPATA2	-0.265987
IDH3B	-0.265308
CCNE1	-0.265298
QTRTD1	-0.265159
SEC61B	-0.265114
DDN	-0.265112
ABR	-0.26511
FLNB	-0.265049
SETD2	-0.265022
SEC61A1	-0.264908
AASDHPPT	-0.264871
KIAA0090	-0.264851
VPS37C	-0.264767
ALKBH1	-0.264763
KCMF1	-0.26451
TXNDC15	-0.264229
MAP4	-0.263872
CNBP	-0.263221
MAGOH	-0.26315
TAF6L	-0.263039
P2RY6	-0.262927
SPCS2	-0.262756
KIN	-0.262631
RIF1	-0.26257
SLC25A46	-0.262556
SCARB1	-0.262493
JUND	-0.262211
RUSC1	-0.26216
TAF5	-0.262124
RAP2A	-0.262024
USP45	-0.261848
ATP10D	-0.261842
LRRC8D	-0.261728
PPM1A	-0.261707
CDV3	-0.261607
TGM6	-0.261603
HDLBP	-0.261497
RASSF7	-0.261479
SUB1	-0.261461
DERL2	-0.26145
CCNJ	-0.261308
FKBP15	-0.261271
PAPOLA	-0.261036
ATAD2	-0.261034
MPP5	-0.260742
EIF5B	-0.26074
PCK2	-0.260679
ALG8	-0.260363
EIF2B2	-0.259982
DNMT1	-0.259959
NCK1	-0.259922
U2AF2	-0.259737
TARBP2	-0.259523
GPC1	-0.259486
SNRPB	-0.259486
ZNF124	-0.259414
ZNF335	-0.259392
PIK3R2	-0.259333
MORC2	-0.25918
BAD	-0.259174
TUBGCP2	-0.259119
RUFY1	-0.25908
PSMC1	-0.259062
CGRRF1	-0.258941
MRPL19	-0.258888
SHCBP1	-0.258837
ADRBK2	-0.258764
CGGBP1	-0.258662
RABGEF1	-0.258503
MMP16	-0.258482
IFNGR2	-0.258425
CTSC	-0.25816
NOMO3	-0.258076
FAT	-0.258066
STAG1	-0.258048
PHOSPHO2	-0.258048
RNF10	-0.258033
GALNS	-0.258007
MAX	-0.258007
ZNF672	-0.257931
WDR79	-0.257927
METT11D1	-0.257882
ADAM10	-0.257768
SNRPD3	-0.257701
DCP1A	-0.257578
PMPCA	-0.257495
PHGDH	-0.257419
MPHOSPH1	-0.257319
EML1	-0.257152
BCL7A	-0.257111
COPS4	-0.257001
FNDC3B	-0.256987
STK10	-0.256669
RBM19	-0.256605
GALNT2	-0.256591
INPP1	-0.256491
SFRS3	-0.256275
IVNS1ABP	-0.255973
ING1	-0.255802
GLRX5	-0.255661
FKBPL	-0.255622
BAT2D1	-0.255569
APOO	-0.255188
PLEKHA1	-0.255104
BLCAP	-0.254763
RFXANK	-0.254443
CLOCK	-0.254353
TTF1	-0.254219
XPO7	-0.25421
EIF3M	-0.254164
PKD1	-0.254129
MKNK1	-0.254102
POLDIP2	-0.254017
SRF	-0.253947
CTBP1	-0.253603
C1QBP	-0.253588
GMDS	-0.253374
TUBD1	-0.253272
APEX2	-0.253213
MRPS22	-0.252995
TSFM	-0.252972
PLXNA3	-0.252962
ZBTB11	-0.252766
BMP4	-0.25263
LANCL2	-0.25255
DERL1	-0.252491
MUM1	-0.252319
MELK	-0.25223
SOS1	-0.252101
AURKAIP1	-0.25154
TOMM22	-0.251454
PIP5K1C	-0.251408
RFC2	-0.251387
MYBL2	-0.25135
HSPB1	-0.251322
DNAJC3	-0.251269
MAP3K9	-0.251234
OSGIN2	-0.251028
TSPYL5	-0.251012
SDC1	-0.250993
GFPT1	-0.250918
PDLIM2	-0.2509
CREBZF	-0.25082
CENPN	-0.250714
YWHAH	-0.250708
CDCA4	-0.25009
PHF13	-0.249737
MRPL20	-0.24969
CNOT6	-0.249633
TXNDC9	-0.249478
USP5	-0.249368
TOR1A	-0.249292
GCN5L2	-0.249284
MEX3D	-0.249247
CXXC1	-0.249223
VCP	-0.249141
HDAC4	-0.249098
PEO1	-0.249096
RASAL2	-0.248868
INTS9	-0.248042
ECSIT	-0.248021
VARS	-0.247754
CREB3	-0.247462
SLC25A10	-0.24743
POLR1B	-0.247224
MED4	-0.247217
SNORA70	-0.247191
SLC9A6	-0.247154
RPL26L1	-0.247109
SPR	-0.247107
ZFYVE16	-0.247028
STX12	-0.247026
SRP72	-0.246989
2007-09-01	-0.246873
HERC4	-0.246565
ZNF609	-0.246465
PAPD1	-0.246369
FUBP1	-0.24633
ZNF324	-0.246304
PER3	-0.246267
RPP21	-0.246236
DAAM2	-0.246222
PTGES2	-0.246114
NVL	-0.246096
PLCXD1	-0.245926
BZW2	-0.245596
ARHGAP26	-0.245308
BMPR1A	-0.24529
FAM53C	-0.245255
PSMC4	-0.245196
EIF4H	-0.245039
PYGB	-0.24501
CADPS2	-0.244918
CLSTN1	-0.244859
PYCRL	-0.244794
ATG5	-0.244551
TMEM50B	-0.244502
SLC22A5	-0.244147
ARMC7	-0.243986
MEGF9	-0.243943
NSMAF	-0.243662
SRR	-0.243582
PCID2	-0.243405
CSNK1E	-0.243274
ORC5L	-0.243217
NRBP1	-0.243099
LYPLA3	-0.243046
TAF5L	-0.242856
SUV39H1	-0.242187
SLCO3A1	-0.242142
RNF111	-0.242107
ME2	-0.24206
PCOLCE2	-0.242038
M6PR	-0.241973
UIMC1	-0.241914
CD320	-0.241891
SREBF1	-0.241869
RAB21	-0.241869
RAN	-0.241848
SFRS8	-0.241801
RPN1	-0.24171
H2AFZ	-0.241589
RRM2	-0.241567
LASS6	-0.241359
TMEM127	-0.241322
MRPS15	-0.241318
CLEC16A	-0.240885
KLC2	-0.240767
RBMX2	-0.240761
PRKX	-0.240681
EML5	-0.240637
SPECC1L	-0.240561
POLB	-0.240524
HDDC2	-0.240471
THOC2	-0.240355
USPL1	-0.240314
PIN1	-0.239925
RAB7L1	-0.239619
ASB9	-0.239445
[truncated: 2,861 more rows]

## Sheet: LY-294002
GeneID	f
PUS1	-0.820615
SLC19A1	-0.814747
ADORA2B	-0.807232
DNAJA1	-0.801132
SLC25A15	-0.799834
CCDC86	-0.798984
SFRS3	-0.798108
RRP15	-0.79799
RRS1	-0.794153
P2RY2	-0.792908
CKAP4	-0.768143
PNO1	-0.767246
ENDOG	-0.759081
ARPC5L	-0.758936
TIMM8A	-0.758495
UTP18	-0.757617
OAZ1	-0.753794
UBE2M	-0.753792
TRIP6	-0.753042
VRK1	-0.751291
CTPS	-0.751178
ABCE1	-0.746765
NARG1	-0.743485
MARS	-0.741797
PAK1IP1	-0.741765
VEGFA	-0.74121
TRIB3	-0.739285
EMG1	-0.739284
ZNF593	-0.738978
NOL1	-0.737804
KIAA0133	-0.735783
DDX21	-0.735484
NOC3L	-0.734796
LRP8	-0.729469
SLC25A32	-0.728826
NXT1	-0.724315
SFRS7	-0.724204
FKBP4	-0.723807
PES1	-0.723138
NUP98	-0.722471
HSPH1	-0.721943
NOL6	-0.721675
PMM2	-0.720975
MRPS12	-0.720686
MRTO4	-0.716753
CDC25A	-0.716541
TSR1	-0.716479
KIAA0020	-0.716128
SLC7A5	-0.713941
FAM57A	-0.712698
TTC27	-0.71253
TIPIN	-0.711516
AKAP1	-0.710926
MRPS17	-0.710435
BAG2	-0.709686
HK2	-0.709413
TRIM16	-0.709404
UTP20	-0.708786
UCK2	-0.708747
WDR3	-0.707689
RBM13	-0.703678
POLR3K	-0.702711
SNORA71C	-0.701544
JMJD6	-0.699844
DDX56	-0.699113
FABP5	-0.698807
WDR43	-0.698404
EEF1E1	-0.698326
NOLA1	-0.69826
NUFIP1	-0.697784
SDF2L1	-0.696385
PPRC1	-0.696298
WDR74	-0.695485
PTRH2	-0.695162
GRWD1	-0.693236
HRAS	-0.692714
NOL12	-0.691788
ZRF1	-0.691551
ATF5	-0.690464
FTSJ3	-0.689126
SEPHS1	-0.688906
WDR77	-0.688158
CUTC	-0.687421
FARSA	-0.686741
CHCHD8	-0.686347
LRFN4	-0.684525
PSPH	-0.683798
BYSL	-0.682679
SLC39A14	-0.679978
SLC5A6	-0.679774
PSME3	-0.679405
SLC3A2	-0.679235
TBL2	-0.678492
NIP7	-0.676582
LSG1	-0.674026
LRRC59	-0.673865
HSPA4	-0.673489
HCCS	-0.673455
DLEU2	-0.673196
CD3EAP	-0.672704
RRP12	-0.672153
SFRS2	-0.671465
DDX39	-0.670701
RGS19	-0.670632
PHF10	-0.669119
TARS	-0.6689
YARS	-0.668495
NUDC	-0.668217
AATF	-0.667973
EXOSC4	-0.667542
EIF2B3	-0.667461
FAM98A	-0.667436
ISG20L2	-0.667261
ESF1	-0.666594
PWP2	-0.665749
PFDN2	-0.664006
TTLL12	-0.663745
DIMT1L	-0.662786
F12	-0.662759
FOSL1	-0.661777
SCO2	-0.661345
PNN	-0.661192
SFPQ	-0.661056
MAT2A	-0.660886
GTPBP4	-0.659759
SLC7A6	-0.658582
FLAD1	-0.657577
STIP1	-0.657231
EIF2S2	-0.656897
POGK	-0.656771
SLC29A1	-0.654775
EIF4EBP2P	-0.654237
XPO6	-0.653482
PUS7	-0.65291
PHLDA2	-0.652228
PFAS	-0.651351
NP	-0.651232
POP7	-0.65047
NOL5A	-0.649868
TNFRSF12A	-0.64985
SDCCAG3	-0.649291
SFRS1	-0.649249
POLR3G	-0.649059
AMD1	-0.648945
MRPL15	-0.648563
HSPA14	-0.648054
EXOSC2	-0.647737
EIF4G1	-0.647141
CIAPIN1	-0.646744
ETF1	-0.646072
PDCD11	-0.64577
RRP9	-0.644511
EIF3J	-0.643224
NOL9	-0.642785
GINS1	-0.642221
DPH2	-0.642128
AHSA1	-0.6421
MRPL34	-0.640692
MRPL12	-0.640126
ABCF2	-0.640089
TATDN2	-0.63794
SLC29A2	-0.637383
SEH1L	-0.637175
TDG	-0.636931
HSPA1B	-0.636076
RUVBL1	-0.635342
PHF15	-0.634817
CHORDC1	-0.633881
METTL3	-0.633775
NUFIP1P	-0.633514
ADFP	-0.633136
GEMIN6	-0.631732
SRM	-0.630966
ZMPSTE24	-0.630769
DKC1	-0.63056
SLC27A2	-0.629616
RRP1B	-0.629349
TOMM40	-0.629218
GEMIN4	-0.629082
NETO2	-0.629009
TSEN2	-0.628647
GNL3	-0.627602
DDX10	-0.627562
NR2F6	-0.62676
GRPEL1	-0.626522
HSPA8	-0.625738
SLC7A1	-0.62546
DFFB	-0.624518
PPIF	-0.623606
RRP1	-0.621762
HSPA1A	-0.619138
TRIM14	-0.618413
MED27	-0.618035
DCUN1D4	-0.617192
PREB	-0.616441
HMOX2	-0.61607
RABEPK	-0.61538
GABPB2	-0.615096
MRPL18	-0.614646
HNRPD	-0.614603
SPR	-0.614088
UBAP2L	-0.613979
GLRX2	-0.612945
PDCL3	-0.612555
GALNT3	-0.612414
BTG3	-0.612161
REPIN1	-0.612106
CBR1	-0.612065
TOR3A	-0.611956
CRKRS	-0.611715
DTNA	-0.611628
PA2G4	-0.610386
SPHK1	-0.609949
PVR	-0.609808
SMCR7L	-0.609431
POLE2	-0.608619
SFN	-0.608055
HOMER3	-0.607292
YRDC	-0.606981
NF2	-0.606953
ZWILCH	-0.606622
RPP40	-0.606122
GMPS	-0.605988
FTSJ1	-0.605009
CCDC44	-0.604892
BID	-0.604185
ISG20L1	-0.603997
MOCOS	-0.603704
LARS2	-0.603554
PPAT	-0.602799
KRR1	-0.601816
RCHY1	-0.60119
PSMD12	-0.600922
DNAJB1	-0.600916
COX4NB	-0.600467
NUP88	-0.600407
TMEM109	-0.600264
CACYBP	-0.600207
GNL3L	-0.599855
EIF3B	-0.599437
PRMT7	-0.599232
NFIC	-0.59914
NAT10	-0.59875
SS18L2	-0.598672
P2RY6	-0.597068
NOLC1	-0.59688
TCERG1	-0.596663
WWC1	-0.596604
ARHGDIA	-0.596132
SLC16A1	-0.596029
RCL1	-0.594959
LSM1	-0.594951
DNTTIP2	-0.594945
UBXD6	-0.594834
PDF	-0.594715
CCDC59	-0.593793
B3GNT1	-0.593709
AMPD2	-0.593509
MRPL39	-0.593448
NSDHL	-0.593208
PRDM10	-0.592509
FXN	-0.592418
METTL1	-0.591544
CEBPG	-0.591459
PABPN1	-0.590673
TEX10	-0.590516
MRPL4	-0.589995
TIMM23	-0.58982
FASTKD1	-0.589767
THAP11	-0.588182
TIMM17A	-0.588098
HARS	-0.587374
UTP11L	-0.587284
ECD	-0.586946
LAD1	-0.586298
SLC1A5	-0.586276
B4GALT5	-0.586219
MMACHC	-0.586154
HNRPAB	-0.586101
IRAK1	-0.585735
NFAM1	-0.585642
DNAJA3	-0.584965
SF1	-0.58473
RFK	-0.584059
SSBP1	-0.583982
NUP85	-0.583641
MCM10	-0.583434
SKP2	-0.581499
CCT6A	-0.581103
MINA	-0.580975
ZCCHC10	-0.580804
TIMM44	-0.580448
GJA1	-0.580295
HNRNPU	-0.580084
DRG1	-0.579491
IFRD2	-0.579272
TUBA4A	-0.578899
TRIP13	-0.577514
NME1-NME2	-0.577165
ZNF512B	-0.576521
SLCO4A1	-0.576429
SQLE	-0.576256
ELK4	-0.576229
SLC16A7	-0.57591
ANKRD15	-0.57578
RPIA	-0.575399
TOMM34	-0.574974
AK3L1	-0.574575
TIMM10	-0.57453
PCOLCE2	-0.574091
KIAA0664	-0.573962
XPOT	-0.573797
SLC25A13	-0.573444
THAP4	-0.573236
HEATR1	-0.573194
ZNF692	-0.572919
LARP1	-0.572635
YTHDC2	-0.572171
MAD1L1	-0.572109
DENND4B	-0.571891
ADRM1	-0.571587
CHKA	-0.570395
ENTPD6	-0.570058
DOLK	-0.569921
SMEK2	-0.569862
BOP1	-0.569028
GARS	-0.56861
ARMC7	-0.56725
RAI14	-0.566955
SPAG1	-0.566085
WDR46	-0.565748
SLC25A22	-0.565168
WDR57	-0.564009
MYD88	-0.563921
TRAF3	-0.563679
RNASEH1	-0.563609
PRR5	-0.562621
PEX3	-0.56218
AKAP8	-0.562127
NUP205	-0.562049
NFYB	-0.561944
BCS1L	-0.561866
BOLA2	-0.561866
SNRPA1	-0.561103
CHAC1	-0.561006
POLRMT	-0.560997
IPPK	-0.560872
MRPS34	-0.560589
SRPRB	-0.560107
GFOD1	-0.559837
DDX19A	-0.559631
PELO	-0.559486
PTS	-0.558841
SNRPF	-0.558732
RAB7L1	-0.558257
MRPS2	-0.558138
USP39	-0.558045
CDC20	-0.557898
PDSS1	-0.557695
EFHD2	-0.557663
CUL2	-0.556165
RSL1D1	-0.555856
VCP	-0.555713
UTP14A	-0.554931
LEPROTL1	-0.554923
PPP1R8	-0.553491
EIF5	-0.552827
PER2	-0.552732
PRMT5	-0.55263
CA2	-0.551543
AARS	-0.551113
AGPAT5	-0.55107
EXOSC7	-0.550829
ALG5	-0.550302
MAP7D1	-0.550248
ICT1	-0.549808
PSMB10	-0.54973
LARP4	-0.549284
MICALL1	-0.549243
DDIT3	-0.549018
POLR3E	-0.54884
CYP27B1	-0.54859
MAGEA2B	-0.547817
NGDN	-0.547786
CCDC51	-0.546915
RGS16	-0.546259
PISD	-0.546172
UBE2N	-0.546006
UCHL5IP	-0.545998
DDX3X	-0.544908
EXOSC8	-0.544745
DLEU2L	-0.544643
DHX30	-0.544577
MCM3	-0.544462
IMP3	-0.543582
UBE2L3	-0.54354
QRSL1	-0.543281
CARD10	-0.542233
METTL8	-0.541797
PPAN	-0.541113
ATAD3A	-0.540803
MLX	-0.540742
PDCD2	-0.54065
UBL4A	-0.540467
EIF5B	-0.539896
IDH3A	-0.53974
UAP1	-0.539546
CSK	-0.539005
CENTA1	-0.538217
LMNB2	-0.538132
CCT2	-0.537795
CEBPA	-0.537583
ENDOGL1	-0.537473
PIGO	-0.537339
MPHOSPH10	-0.536975
YTHDF1	-0.53661
CCDC76	-0.536518
CCT5	-0.536499
OGFOD1	-0.536268
NOL14	-0.535838
FREQ	-0.535741
MRPL46	-0.535698
TARDBP	-0.535686
ZNF30	-0.535638
NSMAF	-0.535182
HSPA4L	-0.534961
ZHX2	-0.534951
RHOBTB1	-0.534902
SKIV2L2	-0.534492
TFPT	-0.534459
MLLT11	-0.533902
KPNB1	-0.533856
ADCY9	-0.533576
MYBBP1A	-0.533397
MTO1	-0.532841
QTRTD1	-0.532281
UBAC1	-0.532236
MCM6	-0.532022
FUT4	-0.531844
U2AF1	-0.531815
CHST10	-0.53169
CCDC85B	-0.53156
POM121	-0.531315
HCFC1	-0.53109
LETM1	-0.530801
TRMT1	-0.530678
SLC2A1	-0.530523
GNL2	-0.530363
PDCD5	-0.53021
METTL5	-0.529364
ACOX3	-0.527773
RCAN1	-0.52714
TRAPPC3	-0.526681
SLC39A8	-0.526668
CLPP	-0.526322
TRMT12	-0.526093
TCEB3	-0.525854
CDK4	-0.525451
ALG3	-0.524252
ZDHHC6	-0.524006
KIAA0391	-0.523754
SPG20	-0.523105
DUS2L	-0.522944
DHX34	-0.522857
NIPA2	-0.521369
PRCC	-0.52091
IQCB1	-0.520014
EHD3	-0.519824
USP7	-0.518732
PEF1	-0.518704
APTX	-0.518439
MRPL35	-0.518175
PFKP	-0.517863
CARM1	-0.517586
IRF3	-0.51751
TELO2	-0.517131
MPP6	-0.516538
WDR12	-0.516304
MTMR2	-0.515782
LMNB1	-0.515548
NOL3	-0.515398
PCYT2	-0.51528
AURKA	-0.515214
TUBB6	-0.514858
NUP155	-0.514643
DDX31	-0.514623
PTDSS1	-0.514565
ODC1	-0.514518
CAMSAP1	-0.514406
KCNN4	-0.514386
GATAD2A	-0.514381
EXOSC9	-0.514041
UTP3	-0.514022
PRDM15	-0.513816
FASTKD2	-0.513629
TOE1	-0.513454
ICAM3	-0.51321
TCOF1	-0.512876
INTS3	-0.512377
GPR172A	-0.512355
SMG5	-0.511755
HDAC2	-0.510919
DNAJC11	-0.510569
BXDC2	-0.510541
TFDP1	-0.510507
NAT13	-0.510221
MRPL3	-0.510079
FAM65A	-0.510051
ZNF787	-0.509624
MFSD5	-0.509445
KPNA3	-0.509393
CRELD2	-0.509046
ABT1	-0.508981
ZBTB24	-0.508656
KLHL7	-0.508654
MLSTD1	-0.508363
KRT10	-0.507991
FAM35A	-0.50753
ANAPC1	-0.507326
EIF4A3	-0.506609
NUP93	-0.506363
CDC123	-0.506126
MRPL22	-0.505994
UBE2NL	-0.505545
SHQ1	-0.505282
B3GALNT1	-0.504982
UBE2S	-0.504631
HSPA5	-0.504386
ALG8	-0.504222
PSMD1	-0.504083
CTNNBL1	-0.503273
IL17RB	-0.503251
PEO1	-0.502967
PRR3	-0.502901
TUBGCP4	-0.502408
CBS	-0.502334
UBE2J1	-0.502283
IFRD1	-0.501995
NSUN5	-0.501937
EBP	-0.501693
GINS2	-0.50165
RPP25	-0.501562
ABCF1	-0.501516
ZMYND8	-0.501438
NOC4L	-0.501238
COX10	-0.500988
TYRO3	-0.500963
DDIT4	-0.500766
SPC25	-0.50066
SRPK1	-0.500273
EED	-0.499272
SIAH2	-0.499133
XRCC3	-0.498902
PRPF4	-0.49886
CSTF2	-0.498768
LTBR	-0.498587
MFN2	-0.498241
CARS	-0.498236
AKT1	-0.498182
POP1	-0.498157
SET	-0.498057
ISOC2	-0.498048
BRMS1	-0.497776
SMYD5	-0.497255
HSPA9	-0.497074
PLAUR	-0.496762
DDX47	-0.496406
GART	-0.496015
CCDC22	-0.495763
RPUSD2	-0.494859
PUF60	-0.494729
WDR4	-0.494701
ITGB1BP1	-0.494421
RPP38	-0.494
REXO4	-0.493913
SNRPD1	-0.493557
IDI1	-0.493203
HNRNPR	-0.493198
YWHAH	-0.493151
EIF4E	-0.49273
BLMH	-0.492365
SLC38A6	-0.492296
KCTD15	-0.492279
GCH1	-0.491855
CSE1L	-0.491028
CYCS	-0.490798
MRPL16	-0.490541
DEF8	-0.490432
ALDH18A1	-0.490307
RFXANK	-0.490302
ENOPH1	-0.490199
ALDH1B1	-0.489452
SSR3	-0.48923
MAP3K4	-0.48913
GPRC5B	-0.489072
ACTR3B	-0.488899
VPS37B	-0.488635
UBE2G2	-0.488509
SLC31A1	-0.488269
MRPS7	-0.488201
IMP4	-0.487802
PAICS	-0.487749
LPGAT1	-0.487577
2008-09-01	-0.487377
EBNA1BP2	-0.486896
ZCCHC8	-0.486777
ELF4	-0.486578
HNRPA3	-0.486556
TMEM126B	-0.486193
TCF3	-0.485993
LSM2	-0.485644
SF3A3	-0.485583
SLC1A4	-0.48492
CORO1A	-0.484874
ATG3	-0.48478
SENP3	-0.484608
NARS	-0.484342
RPP30	-0.484318
DOHH	-0.484093
FHOD1	-0.483768
FAIM	-0.483613
UMPS	-0.483181
RAD51	-0.482841
NARS2	-0.482732
GNA12	-0.482011
GNB1L	-0.481647
ELAVL1	-0.481477
DDX46	-0.481403
TMEM97	-0.481378
TCP1	-0.481259
HN1	-0.481193
DNAJC7	-0.481174
COPS3	-0.48111
SLTM	-0.480966
RAB8A	-0.480517
RBM38	-0.480155
TUBG1	-0.480148
NME4	-0.479993
TMEM33	-0.479811
DDX24	-0.479768
RABGGTA	-0.479406
TCEB1	-0.479381
DDX18	-0.478284
SLC33A1	-0.477758
SCARB1	-0.477641
ZNF668	-0.477568
LSM12	-0.477546
ZYX	-0.477451
MSH6	-0.477404
THOP1	-0.477308
XAB1	-0.476915
PWP1	-0.476852
KIAA0859	-0.476234
ORAI2	-0.475764
NARFL	-0.475716
ANP32A	-0.475656
ACLY	-0.475579
CDC45L	-0.475336
ARFIP2	-0.47533
ARTN	-0.475248
ZNF259	-0.475199
CBFB	-0.475138
TIMM8B	-0.47477
MEST	-0.474659
MSH2	-0.474528
DONSON	-0.473568
GATA2	-0.473434
SNHG3	-0.47336
MTDH	-0.473008
CYP51A1	-0.472891
CLDN7	-0.472682
BAZ1A	-0.472543
DHCR7	-0.472398
SULT2B1	-0.472186
LAS1L	-0.471809
CYB561	-0.471665
LRRC41	-0.471528
MCRS1	-0.471525
HDDC2	-0.470966
TGIF2	-0.470814
ELAC2	-0.470661
UAP1L1	-0.470067
AMMECR1	-0.47001
RANBP1	-0.469584
FUBP1	-0.469358
COPS7B	-0.469259
AURKAIP1	-0.469083
NCOR2	-0.468928
HBS1L	-0.468888
HELLS	-0.468835
RFC3	-0.468765
SLC16A3	-0.468548
NOL7	-0.468548
VDAC3	-0.467542
ATP6V0B	-0.467234
SMN1	-0.46722
MSTO1	-0.467204
INTS8	-0.467111
EHMT2	-0.466993
WARS	-0.466662
ILKAP	-0.466621
UTP6	-0.466293
CACNB3	-0.466097
TMEM70	-0.46585
STEAP3	-0.465725
SLC27A5	-0.465666
SF3B4	-0.465548
TOR1A	-0.465525
AIM1	-0.465505
PIAS3	-0.465494
PRPF38B	-0.465402
NUP188	-0.465086
MTRR	-0.465063
CWF19L1	-0.464631
HSPE1	-0.464564
SRRM1	-0.464365
POLR1E	-0.463696
STK39	-0.463662
GALE	-0.463156
CALML4	-0.463092
GMNN	-0.462848
RNASEH2B	-0.462766
TRIAP1	-0.462377
GINS3	-0.462089
EPB41L1	-0.46149
MPHOSPH6	-0.461452
PAQR4	-0.461406
SEPHS2	-0.460923
DFFA	-0.460842
FADS1	-0.460778
GTF2A2	-0.460539
TOPBP1	-0.460382
GSPT1	-0.460171
LDLR	-0.460164
COASY	-0.459758
FJX1	-0.459431
PDS5A	-0.45939
U2AF2	-0.459275
DCPS	-0.458706
VARS	-0.45855
DSCR6	-0.458122
HAX1	-0.45795
TMEM11	-0.457626
E2F8	-0.45709
PAFAH1B1	-0.456924
CKLF	-0.45678
PRPS1	-0.456502
BMS1	-0.456468
WDR18	-0.456287
PACSIN3	-0.456256
RRM2	-0.456247
FASTKD3	-0.455832
ADAR	-0.455713
SAMM50	-0.455536
PITPNB	-0.455138
ITGA5	-0.454865
ANKHD1	-0.454739
COQ3	-0.453356
TBL3	-0.45298
HSPB8	-0.452978
ADCY3	-0.452933
FUS	-0.452491
HPCAL1	-0.45232
SRF	-0.452087
TXNDC15	-0.451928
DYNLL1	-0.451402
SLBP	-0.450903
PSMA3	-0.450252
SUPV3L1	-0.44993
PPP1CC	-0.449924
PIK3R1	-0.449368
DUS1L	-0.449364
PLAGL2	-0.449303
PRKAR2A	-0.449243
TIMM9	-0.448775
CHD4	-0.448624
CDC42EP1	-0.448612
JAG2	-0.448359
ANXA3	-0.448139
POLR2D	-0.447873
DENR	-0.447632
SLC25A12	-0.447526
SMPD4	-0.44698
ADNP	-0.446316
ASCC3	-0.446009
FASN	-0.445089
PHOSPHO2	-0.444742
UBTF	-0.444364
MRPL17	-0.444311
ANKRD11	-0.444258
CAMK2N1	-0.444131
MYBL2	-0.444047
SC4MOL	-0.443871
RBM8A	-0.443563
RBMX	-0.443306
PSMD11	-0.443266
BHLHB2	-0.443167
ZNF195	-0.442885
PRR7	-0.442879
SNAPC5	-0.442807
THUMPD2	-0.442736
OBFC2B	-0.44223
ZNF143	-0.442108
HSPB1	-0.441702
CLOCK	-0.441627
ENDOD1	-0.441481
EPS15L1	-0.440934
CDC6	-0.440722
SAFB	-0.440545
SUB1	-0.440433
HEATR2	-0.44042
FGFR3	-0.440183
RANGRF	-0.440092
ZNF26	-0.439868
TNPO2	-0.439615
PLEK2	-0.439533
DHX15	-0.439518
ITPKB	-0.439506
CHCHD3	-0.439499
KIN	-0.439374
KIAA0182	-0.439118
SLC25A11	-0.438955
PPP1R14B	-0.438784
RPL39L	-0.43836
ELOVL1	-0.438001
EPB41L4B	-0.437951
MRPS15	-0.437474
CCT3	-0.437318
CCNE1	-0.437114
EPS8L1	-0.436727
CYB5B	-0.436559
METTL4	-0.436356
NKRF	-0.436171
ILF2	-0.435938
NPLOC4	-0.435835
SUV39H2	-0.435541
PIGB	-0.434826
RAB32	-0.43467
MRPL42	-0.434545
SEC23IP	-0.434267
FDFT1	-0.434008
BAG5	-0.433961
ZMIZ1	-0.433943
TMEM177	-0.433888
BDH1	-0.433644
PPID	-0.433315
MAP4	-0.433123
ATF4	-0.433097
EIF1AX	-0.43291
MRPL28	-0.432904
GTF3C2	-0.432467
TNFAIP2	-0.432439
POLR1C	-0.432388
CTSC	-0.432223
AYTL2	-0.432183
DICER1	-0.432115
ACTN1	-0.431731
CARS2	-0.431662
ACACA	-0.431365
UBE2I	-0.431309
SPATA2	-0.431238
SFXN1	-0.431228
TGFBRAP1	-0.431118
LTBP3	-0.431103
FLNB	-0.431032
FADD	-0.430934
PFDN6	-0.430868
RANBP6	-0.430725
NTHL1	-0.429961
MRPL49	-0.429951
CDR2	-0.429833
KDELR3	-0.429717
MTA2	-0.429586
FASTKD5	-0.429539
IFT57	-0.429318
SMARCA4	-0.429097
PRMT1	-0.42905
CMAS	-0.428891
ENAH	-0.428568
STRA13	-0.428351
MCTS1	-0.428078
GAS2L1	-0.428016
DVL1	-0.427679
EI24	-0.426734
SIP1	-0.425913
PPM1H	-0.425895
POLR3F	-0.425716
PLAC8	-0.425576
EAF2	-0.425042
ERAL1	-0.424998
MPDU1	-0.424968
SSSCA1	-0.424889
TBCE	-0.424867
SOBP	-0.424705
DPH5	-0.424559
UBE3A	-0.424264
USP18	-0.42374
PRSS8	-0.42317
APPBP1	-0.423061
PLOD3	-0.42297
INSIG1	-0.422961
MAPKAPK3	-0.422863
SERPINH1	-0.42276
BTBD1	-0.422674
ATPBD1B	-0.422348
CHPT1	-0.422251
ZNF239	-0.421962
RUVBL2	-0.421933
ARMCX5	-0.421665
CUL1	-0.421466
PPP2CA	-0.421032
CHD1	-0.420971
UBE2C	-0.420897
SLMO2	-0.420784
GPR89A	-0.420728
CHUK	-0.420225
DTL	-0.419864
IPO4	-0.419817
CAD	-0.419802
SF3B3	-0.418494
ZNF124	-0.417707
ITPA	-0.417489
CEBPZ	-0.416359
PDE4A	-0.416335
UBE2G1	-0.416327
NGLY1	-0.41581
UQCRFS1	-0.415676
UCHL5	-0.415614
PDLIM2	-0.415584
RBM25	-0.415503
ATF1	-0.415404
CCND3	-0.415366
TEAD4	-0.414889
GNRHR2	-0.414668
DLAT	-0.414556
FDX1	-0.414414
ESRRA	-0.413971
APOO	-0.413919
TMEM93	-0.413766
SMNDC1	-0.413491
SLC25A10	-0.413482
COG7	-0.413441
MRPL19	-0.41325
PPP4R1	-0.413245
ID3	-0.413011
TBRG4	-0.412932
IDI2	-0.412917
SLC16A6	-0.412458
ATP2A2	-0.412445
PPM1F	-0.412363
AP1S1	-0.41226
NCBP1	-0.412168
RNF40	-0.412148
SCYE1	-0.41212
CHST11	-0.412098
SLC25A4	-0.411959
KCNAB2	-0.411896
MTR	-0.411722
CASP7	-0.411674
DUXAP7	-0.411312
STC2	-0.411021
HYOU1	-0.41085
SLC2A6	-0.410285
RAB11FIP2	-0.410279
ANAPC13	-0.410166
AVPI1	-0.409992
CCNB1	-0.40988
MTHFD1	-0.409596
E2F5	-0.409428
DPH1	-0.409086
PPM1G	-0.409036
KEAP1	-0.408032
SLC4A2	-0.407773
GRSF1	-0.406849
POMT1	-0.406737
ATAD4	-0.406695
MRPL20	-0.406605
PYCR1	-0.405887
MRPL48	-0.405788
NUP62	-0.405765
GNPDA1	-0.405641
DYNC1LI1	-0.405592
FTSJ2	-0.405195
SLC20A1	-0.405145
MKKS	-0.405135
SLC7A11	-0.40511
BRPF1	-0.405014
MSX2	-0.404398
TNFAIP8L1	-0.404256
PITX1	-0.404206
DNPEP	-0.404105
MCM4	-0.403956
TTC4	-0.403925
PRKAG2	-0.403866
GOT1	-0.403649
SSR1	-0.403607
SLC4A1AP	-0.403466
MCM2	-0.4034
TPRKB	-0.40326
HNRPH3	-0.403242
WBSCR22	-0.403187
EMP2	-0.403176
SRP19	-0.402792
PIGCP1	-0.402775
PHLDA3	-0.402729
CAP2	-0.402697
PMPCA	-0.402201
RXRA	-0.402023
CCDC47	-0.401815
DLG1	-0.401642
IKBKAP	-0.401636
RAB15	-0.400993
MCM7	-0.400971
CBFA2T3	-0.400903
MAPK6	-0.400897
CEBPD	-0.400715
TIMM50	-0.400584
TGFB3	-0.400569
MAX	-0.400186
PALLD	-0.399861
MPZL1	-0.399724
ABR	-0.399092
ZNF354A	-0.398965
CRIP2	-0.398824
XPO1	-0.398546
PPP2R5E	-0.398154
2011-09-01	-0.398088
PASK	-0.39778
NUDT9	-0.397461
DBN1	-0.397396
SH2B2	-0.397295
ANP32E	-0.396986
SERBP1	-0.396964
RCC1	-0.39634
PEX14	-0.396218
BUB1B	-0.395832
ARMET	-0.39576
CHRNA5	-0.395738
SNRP70	-0.395604
SLC2A4RG	-0.395482
CLN3	-0.395441
UQCC	-0.3953
RQCD1	-0.395041
PAF1	-0.394565
TAF2	-0.394496
CHAF1A	-0.39439
SGK	-0.394306
PMS1	-0.39423
ARF4	-0.393719
RFWD3	-0.393675
CLTB	-0.393559
NRAS	-0.393504
LASS2	-0.393491
GOLGA3	-0.393438
DHCR24	-0.393313
DARS	-0.393001
FAM125B	-0.392897
SYNGR2	-0.392848
SIRPA	-0.392433
DCN	-0.392373
SNUPN	-0.392357
ASPSCR1	-0.392307
P4HA2	-0.392158
TSSC4	-0.392151
ADRA2C	-0.391892
ORC1L	-0.391745
MTX1	-0.391725
TIA1	-0.39163
GGA2	-0.391542
GLA	-0.39145
RFTN1	-0.391275
IQCE	-0.391224
SLC22A5	-0.391143
UBE2E1	-0.391082
ACAT2	-0.391015
CUL3	-0.390326
FAM46A	-0.390308
SLC25A17	-0.389534
STX4	-0.389108
FAM20B	-0.389065
IL27RA	-0.388575
FSTL1	-0.388471
RIPPLY2	-0.388454
PATZ1	-0.388375
AOF2	-0.387935
COX11	-0.387547
XPNPEP1	-0.387473
ZFP36L1	-0.387145
GRB2	-0.387129
KIF1C	-0.387006
GMPPA	-0.386992
RABL3	-0.386806
METT10D	-0.386665
PCMT1	-0.386021
MAP6D1	-0.385968
ARL4A	-0.385882
STARD7	-0.385793
HMGCS1	-0.385476
TIPRL	-0.384704
ARCN1	-0.384583
RBM28	-0.384501
NUPL2	-0.384421
TYW1	-0.384267
SLC32A1	-0.38414
PARP2	-0.383969
MEPCE	-0.383933
NARF	-0.383184
TTLL1	-0.382813
CENTD2	-0.382769
RPS6KA4	-0.382692
SEMA3F	-0.382485
GNA11	-0.382419
CHMP1A	-0.382366
EIF3G	-0.382363
LIG4	-0.382255
EIF4E2	-0.381692
TRIP10	-0.381686
EDC3	-0.381549
SARS	-0.381534
SMYD2	-0.381268
SRR	-0.381
PARN	-0.380962
SART3	-0.380954
PTDSS2	-0.380647
MFAP3L	-0.380641
TMEM168	-0.380581
ATP6V0A2	-0.38013
PSMA5	-0.380111
DVL3	-0.379534
EWSR1	-0.379521
P2RX5	-0.378788
ALG9	-0.378587
VBP1	-0.378463
ADCK2	-0.378421
SLC39A4	-0.378388
VIL2	-0.378293
CLN5	-0.378219
CDCA3	-0.378028
NLE1	-0.378
LSM7	-0.377985
EIF4ENIF1	-0.377856
SLC37A1	-0.377467
IRX4	-0.377029
CCT4	-0.376934
ISOC1	-0.376899
LRRC8D	-0.376864
SIVA1	-0.376764
DTYMK	-0.376758
CXCL12	-0.376689
ASCC2	-0.376606
FEN1	-0.376581
PTMAP4	-0.376461
UBE1DC1	-0.376366
ANAPC5	-0.376306
RNF6	-0.376277
SNX27	-0.375743
NCLN	-0.375426
FUSIP1	-0.375216
NOTCH1	-0.375198
TFRC	-0.375073
CYC1	-0.374927
LUC7L2	-0.374854
EML4	-0.374799
RTCD1	-0.374765
SFMBT1	-0.374748
NUP210	-0.374636
RHOF	-0.374523
AARSD1	-0.374489
SLCO3A1	-0.374342
NME1	-0.374277
UBIAD1	-0.374164
MTX2	-0.373409
LHX2	-0.373075
FDPS	-0.372795
ZBED1	-0.372673
GLT25D1	-0.372651
SLC35B1	-0.372492
TARBP2	-0.372233
WSB2	-0.372152
USP13	-0.372102
TPM1	-0.371892
AK1	-0.371521
CCT7	-0.371391
INTS6	-0.37094
ZNF473	-0.370597
RBM42	-0.370161
CCNJ	-0.36993
GTF2F1	-0.369898
MRPL40	-0.369477
NT5DC2	-0.369252
SNORD124	-0.369237
CLINT1	-0.369093
SURF2	-0.368996
SPATA5L1	-0.368987
PTP4A1	-0.368344
ARD1A	-0.36805
RBBP4	-0.368031
EIF2S1	-0.368009
POP5	-0.367797
PCBP4	-0.367488
RPL26L1	-0.367215
PCBP1	-0.366846
CYP1B1	-0.366755
PPME1	-0.366571
JMJD4	-0.366564
RAD23A	-0.366425
MPHOSPH1	-0.366408
ZRANB1	-0.366359
MOSC1	-0.366334
STRN3	-0.36565
ABHD6	-0.365576
RNASEH2A	-0.365155
SDC1	-0.365136
PQBP1	-0.364945
NSMCE4A	-0.36463
KHK	-0.364495
GDPD3	-0.364434
DNAJC8	-0.364423
PSMD14	-0.364346
CLDN9	-0.364339
ZNF365	-0.363681
TMEM183A	-0.363515
NBN	-0.363409
PANK4	-0.363185
NLRP3P	-0.363145
FIP1L1	-0.363134
ZNF165	-0.362488
PPP2R3C	-0.362469
FAM82C	-0.362441
CA12	-0.361982
CCND1	-0.361759
PYCARD	-0.36157
EDC4	-0.361125
GCLM	-0.361096
PPP3R1	-0.361044
TEX2	-0.360988
TUBB3	-0.360866
BLCAP	-0.360801
SFRS2B	-0.360716
EIF2B4	-0.360122
PON2	-0.360027
ABHD5	-0.359851
RNF25	-0.359816
PKMYT1	-0.359633
HTRA2	-0.359596
CHD7	-0.359502
CPT1A	-0.359386
SAFB2	-0.359376
BZW2	-0.359152
XRCC5	-0.359115
MAD2L1BP	-0.359078
EHD1	-0.35907
ERLIN1	-0.358936
HPRT1	-0.358865
FAH	-0.358582
SCAMP3	-0.358281
RAB27A	-0.358154
PARP12	-0.358113
C1QBP	-0.358041
PIP4K2B	-0.358003
HYAL2	-0.35752
AKR1C1	-0.357516
SEC24D	-0.357388
FBXO28	-0.357083
DHX9	-0.357029
POLD3	-0.356731
UBE2L6	-0.356559
SEC16A	-0.356288
ADCY1	-0.356065
HIC2	-0.355946
SSRP1	-0.355778
PSMD3	-0.355768
PTGES3	-0.355751
PSMC4	-0.35569
GCN1L1	-0.355579
PHGDH	-0.35552
ZNF672	-0.35464
SULT1A4	-0.354509
HNRPM	-0.354309
COIL	-0.354305
CCT8	-0.35417
SLC11A2	-0.353933
DCTN5	-0.353677
PSMD5	-0.353421
DUSP12	-0.353357
ALAS1	-0.353201
GAL	-0.353193
ACTR5	-0.352969
EXOSC10	-0.352251
SLC35F2	-0.352126
DR1	-0.352033
LYPD1	-0.352033
EHBP1L1	-0.351961
HOMER1	-0.351923
TFB2M	-0.351881
USP46	-0.351608
TXNDC9	-0.35144
ERCC3	-0.351165
VKORC1	-0.350968
SNORA70	-0.350966
EIF6	-0.350663
SIRT7	-0.35065
SNRPD3	-0.35031
M6PR	-0.350281
CORO1C	-0.35022
GALNT6	-0.350035
PEMT	-0.349948
PSTPIP2	-0.349867
PSMC1	-0.349739
ARHGEF10	-0.349573
MFSD1	-0.349408
AK2	-0.348762
H2AFX	-0.348705
RPS2P1	-0.348479
PDCD6	-0.348375
CBX4	-0.348365
MRPS30	-0.348284
SCLY	-0.348075
COPS4	-0.347733
ATP6V1C2	-0.347692
OPA1	-0.347442
PTCD3	-0.347277
CDCA4	-0.347145
PRPF31	-0.347026
PPP2R4	-0.346983
JTB	-0.34684
KIAA0319	-0.346642
DDX5	-0.346511
GRAMD3	-0.346444
MTIF2	-0.345977
MGAT2	-0.345922
ELOVL5	-0.345771
NSD1	-0.345673
ERCC8	-0.345591
SLC10A3	-0.345519
PLCXD1	-0.344604
AKR1C2	-0.344218
AOX1	-0.344022
PTCD1	-0.344002
CLN8	-0.343556
RNMTL1	-0.343478
SLC6A14	-0.343446
SEC24C	-0.343393
PPP2R2D	-0.343313
MAPKAP1	-0.343247
PMS2L3	-0.343154
DBF4	-0.343017
CLIC3	-0.342841
TAF5	-0.34266
SLC4A7	-0.342632
CTDSPL	-0.342429
FSTL3	-0.342426
MICB	-0.34194
LRRC47	-0.341753
TIMM13	-0.341665
NFS1	-0.341456
RWDD1	-0.341337
ATP6V0C	-0.341324
CECR5	-0.341275
ARL5A	-0.34123
ATIC	-0.34108
TOMM22	-0.340935
E2F6	-0.340866
CRYBB2	-0.340782
CNOT7	-0.340715
HAT1	-0.340541
MAPK13	-0.339963
KLC2	-0.339902
KIAA0368	-0.339427
GNB2	-0.339234
TXNDC14	-0.339148
TIAL1	-0.338797
KIAA0409	-0.338493
SLC25A46	-0.338477
EXO1	-0.338419
ICMT	-0.338415
GDAP2	-0.338385
SIGIRR	-0.338076
IL1RAP	-0.338009
GTF2H1	-0.337967
SAPS3	-0.337869
KBTBD11	-0.337664
ZC3H15	-0.337611
LOXL1	-0.337364
CRY1	-0.337346
GRB10	-0.337314
HIRA	-0.337221
MAFB	-0.337055
GPR89B	-0.336954
PUS7L	-0.336731
IFIT5	-0.336631
P4HA1	-0.336436
H2AFZ	-0.336324
IARS	-0.336274
KIAA0802	-0.336091
GSR	-0.336047
RAN	-0.335541
AES	-0.335531
FAM18B	-0.335463
SSB	-0.335282
APEX2	-0.334998
LIG3	-0.334877
USP10	-0.334764
RNF138	-0.334705
CDV3	-0.33451
CHFR	-0.334283
VDR	-0.33415
USP24	-0.334114
DENND2D	-0.334084
VAPB	-0.334002
SUZ12P	-0.333806
MID1IP1	-0.333625
EIF5A2	-0.333543
SERTAD3	-0.333515
SDHB	-0.333437
RABL4	-0.3334
TM7SF3	-0.333119
MTRF1	-0.332964
TM9SF1	-0.332888
GPC1	-0.332688
CDH26	-0.332673
NUP50	-0.332601
RARS	-0.332545
CDK2	-0.332385
MRPL11	-0.332363
ABLIM1	-0.332277
STC1	-0.332241
FAM49B	-0.331824
USP45	-0.331752
ARHGEF10L	-0.331658
CHD1L	-0.33163
TRAF3IP2	-0.331531
PLEKHO1	-0.331218
CDK5	-0.331208
NDUFA9	-0.331075
GORASP1	-0.330962
NOC2L	-0.33096
ERBB2IP	-0.330891
ATG4B	-0.330532
SART1	-0.330216
HDHD1A	-0.330089
MALT1	-0.329944
NCL	-0.329742
TERF1	-0.329131
H2AFY2	-0.329098
TRIM32	-0.328799
MAGOH	-0.328646
SFRS14	-0.328637
RASSF1	-0.328515
AAK1	-0.328468
CNOT3	-0.328366
PER3	-0.328296
PTPLB	-0.327707
GALK1	-0.327689
RBM34	-0.327625
SUPT5H	-0.327364
SDF4	-0.326802
ELOVL2	-0.326795
RRAGD	-0.326578
CCDC88C	-0.326528
TAF11	-0.326405
SPDEF	-0.326316
GLIPR1	-0.326116
POLR2B	-0.325625
TDP1	-0.325509
PALB2	-0.325294
LRRC8E	-0.325066
BMP4	-0.324905
ATR	-0.324645
TGDS	-0.324434
MAPKAPK5	-0.324374
PIP4K2C	-0.32423
TRAF5	-0.324201
TUBB2C	-0.324142
NISCH	-0.323805
RHOD	-0.323587
MTMR1	-0.323407
DBNDD1	-0.323276
NHP2L1	-0.323222
FCHO1	-0.323057
RAB11FIP3	-0.323031
MAGED1	-0.322864
ACTN4	-0.322594
DIAPH1	-0.322497
DEDD	-0.322341
PDXK	-0.32203
MRPL13	-0.321848
CXCR4	-0.321328
IBTK	-0.321116
CCNE2	-0.321005
FBXL14	-0.320882
EPN3	-0.320815
PCF11	-0.320432
TFG	-0.320422
G3BP1	-0.320413
THBS1	-0.320263
APIP	-0.320242
MRPS18B	-0.320175
CLCN4	-0.320078
FAM50A	-0.32006
RCE1	-0.32003
NINJ1	-0.319963
RFC2	-0.319655
POLA2	-0.319373
VDAC1	-0.319373
B4GALNT1	-0.319218
STAG1	-0.319209
TXNL4A	-0.318974
TROVE2	-0.318634
MRPL9	-0.318505
DTWD1	-0.318413
RAD51C	-0.31835
EXOC7	-0.318259
SNRPC	-0.318076
TMEM121	-0.317935
HDAC1	-0.317928
FAM5C	-0.317744
HSP90AB1	-0.317636
HMHA1	-0.317601
ALDH1A3	-0.317302
COPZ1	-0.317282
KIAA0101	-0.317074
MAP3K11	-0.316949
CUL5	-0.316851
GPR56	-0.316715
LPHN1	-0.316518
PHLDA1	-0.316475
MSX1	-0.316274
STMN1	-0.316265
ERF	-0.316165
DDX1	-0.316153
SUPT16H	-0.31603
AP3D1	-0.3156
LRRC8B	-0.315367
HSP90AA1	-0.315282
HNRPF	-0.314994
THOC1	-0.314932
HHEX	-0.314766
TRRAP	-0.314485
SYNCRIP	-0.314417
GSTO1	-0.314284
ZFP64	-0.314162
SCNM1	-0.31403
CXXC1	-0.31403
SNORD10	-0.313997
BCL3	-0.313978
TIMM22	-0.31397
VAPA	-0.313653
NCK2	-0.313547
ZSCAN5	-0.313537
GMPPB	-0.313532
SYK	-0.313446
VPS4A	-0.313299
ARF6	-0.313279
POP4	-0.313156
BTAF1	-0.313079
SNX3	-0.312979
CCNA2	-0.312891
NSF	-0.312667
DRG2	-0.312285
HN1L	-0.312107
PCSK6	-0.311886
LBR	-0.311837
ZNF408	-0.311815
PHF2	-0.311703
NDUFS6	-0.311147
FKBP14	-0.310816
NCAPG2	-0.310774
SON	-0.310632
HERPUD1	-0.31007
SLC26A6	-0.310047
KIAA0152	-0.309913
RAB2A	-0.309799
RNPS1	-0.309708
WDR45L	-0.309685
RBM39	-0.309671
ZNF32	-0.309551
MAPRE1	-0.30934
RPRM	-0.309324
CTBP2	-0.30929
RNF8	-0.308931
IGFBP3	-0.308875
NDUFS3	-0.308552
MRPL33	-0.308446
PCGF1	-0.308246
SUV39H1	-0.308125
EIF4EBP1	-0.308022
STBD1	-0.307575
OTUD4	-0.307554
WBP11	-0.307244
PSEN2	-0.307141
DIO2	-0.307077
KCTD5	-0.307002
PIP4K2A	-0.306993
SPHK2	-0.30679
KIAA0692	-0.306773
BNIP1	-0.306768
PSMD8	-0.306758
ZNF232	-0.306737
GTF2E2	-0.306724
SRPR	-0.306684
KARS	-0.306531
G3BP2	-0.306431
PPFIA3	-0.306389
UIMC1	-0.306364
TMEM48	-0.306199
CENTG2	-0.306186
DDX17	-0.306059
YLPM1	-0.306028
NUCB2	-0.305646
BTBD7	-0.305626
POLDIP2	-0.305459
AGPAT3	-0.30522
SAR1B	-0.30488
MMP16	-0.304596
MUM1	-0.304563
RAB14	-0.304492
USP32	-0.303915
FPGS	-0.303906
PRNP	-0.303839
RANBP3	-0.3038
ELOVL6	-0.303728
ITSN1	-0.303606
TPD52L1	-0.303572
GOLPH3	-0.303487
KIAA0100	-0.303185
RAE1	-0.303006
ST3GAL4	-0.302909
OGFRL1	-0.302748
TAF9B	-0.302747
MRPS11	-0.302658
POLR2K	-0.302653
INPP1	-0.302522
DUSP2	-0.302425
STK10	-0.302249
TMPO	-0.302108
GLOD4	-0.30206
PIK3R2	-0.302018
ALG6	-0.302008
PAQR3	-0.301559
MAP3K9	-0.301408
CD47	-0.301269
CHEK2	-0.301236
ATAD2B	-0.301205
ABCC4	-0.301138
ZNF706	-0.301105
PCGF2	-0.301063
PTPLAD1	-0.30085
INHBB	-0.300844
EIF2B1	-0.300718
THAP7	-0.300495
OGG1	-0.300447
PRPF3	-0.300138
PLAA	-0.299777
RAB31	-0.299714
ITGAE	-0.299671
ISG15	-0.299616
BMPR1A	-0.299579
CANT1	-0.299533
ORC5L	-0.299529
RDX	-0.299521
HOXB7	-0.299518
LMAN2L	-0.299105
MTERFD1	-0.299061
ZNF467	-0.298986
ALG13	-0.298889
VASH2	-0.298777
ABCC6	-0.298541
SH2D4A	-0.298288
SAE2	-0.298212
GOSR1	-0.298148
XPO7	-0.297679
SIRPB2	-0.297573
SETMAR	-0.297372
PBX3	-0.297317
NOLA3	-0.297054
CHSY1	-0.297023
MRPS31	-0.296961
CSNK1A1	-0.29642
PHF11	-0.296275
PTPN11	-0.296158
POLE3	-0.296071
DDX49	-0.296006
RARG	-0.295663
PSMB2	-0.295623
RAP1GAP	-0.295572
FAM32A	-0.295372
MAD2L1	-0.295176
RNF4	-0.295135
CHML	-0.29501
GTF2F2	-0.294867
RPN1	-0.294695
PCP4	-0.294627
PCDH9	-0.294483
FOXM1	-0.294446
PAXIP1	-0.294384
CAMK2G	-0.294033
ZNF629	-0.293936
UBE2D2	-0.293615
MPP3	-0.293094
ZMYM3	-0.293063
BASP1	-0.293054
NUP107	-0.292957
PSMC3	-0.292766
CISD3	-0.292124
MCM5	-0.291999
ZFP161	-0.291845
ASNSD1	-0.291761
MGST2	-0.291673
RPL36AL	-0.29164
SLC25A44	-0.291415
NDUFS8	-0.291377
RET	-0.291269
FUBP3	-0.291149
VPS72	-0.290794
RDBP	-0.290772
STX10	-0.290715
LARP7	-0.290488
LRRC20	-0.290482
IVNS1ABP	-0.290429
HSPD1	-0.290261
ADSL	-0.289807
ZNF207	-0.289742
MORF4L1	-0.289705
PDK1	-0.289685
TRIM27	-0.289589
FAF1	-0.289168
MTSS1	-0.289133
CTSH	-0.289043
GYS1	-0.288939
SLC39A7	-0.288842
INTS9	-0.288765
CSNK1D	-0.288681
MVD	-0.288485
SCD	-0.288349
CALM3	-0.288302
DHDDS	-0.288069
SAC3D1	-0.287972
PHTF1	-0.287819
LONP1	-0.287654
UCHL3	-0.287641
PFN2	-0.287557
DLX2	-0.287489
PRR13	-0.287166
TMEM104	-0.287154
SEC61B	-0.286958
KPNA1	-0.286805
IL15RA	-0.286743
ENO1	-0.286473
PRKCD	-0.286427
CNP	-0.286353
MON1B	-0.286146
CCDC91	-0.286146
OTUB2	-0.286071
TMEM62	-0.286035
LDHA	-0.285997
GJB3	-0.285616
SLC9A1	-0.285566
EIF2B5	-0.285554
TSPYL5	-0.285482
RHOB	-0.285345
PSMD13	-0.285135
RIBC2	-0.285042
RING1	-0.284826
LSM6	-0.284336
TMED7	-0.284164
PIGC	-0.283906
CCDC15	-0.283535
FAM3C	-0.283332
SNRPB	-0.283212
UPP1	-0.282831
KRT18P4	-0.28272
MGLL	-0.282709
MEX3D	-0.282644
RSAD1	-0.282535
SLC19A2	-0.282447
ZNF142	-0.282329
CLN6	-0.282233
UNC50	-0.28212
CDK5RAP1	-0.282042
RINT1	-0.281634
ARMCX6	-0.281621
TMEM127	-0.281467
LRP5	-0.281418
CYP26A1	-0.281374
TMEM28	-0.28105
BRD9	-0.280916
PCNA	-0.280841
RUSC1	-0.280803
SGTA	-0.280663
TTC15	-0.280618
SLC12A8	-0.280382
EXOC5	-0.280129
WTAP	-0.28003
LRRC49	-0.280028
AVEN	-0.279702
NRM	-0.27956
SAPS1	-0.279299
MOCS3	-0.27893
ASTE1	-0.278917
CTPS2	-0.278839
RHBDF2	-0.278678
PPP2R5A	-0.278535
ATP5G3	-0.278272
TBC1D9B	-0.278121
DCTD	-0.278091
SUCLA2	-0.277993
MICA	-0.277988
TPD52	-0.277984
TMPRSS3	-0.277822
MGA	-0.277616
UBE3C	-0.277419
HPS6	-0.277385
DNAJC15	-0.277232
MATK	-0.277185
ARF3	-0.277067
SMAD7	-0.27699
RRN3	-0.276948
BAT2D1	-0.27692
IPO13	-0.276889
COL9A2	-0.276817
SFRS8	-0.276596
USE1	-0.276562
LASP1	-0.276464
FAM102A	-0.276428
GMEB1	-0.276118
TACC3	-0.276115
SLMO1	-0.275853
CORO2A	-0.275828
TMEM180	-0.275697
IL6R	-0.275403
ST7	-0.275198
USP6	-0.275123
ALDH3B2	-0.274886
SNX24	-0.274869
NANS	-0.274627
INPPL1	-0.274461
IFNGR2	-0.274373
FBXO41	-0.274052
LPHN2	-0.273993
STUB1	-0.273956
RNASET2	-0.273953
MRPL54	-0.273887
CAV2	-0.273878
PPP3CA	-0.273805
TPD52L2	-0.273484
CASP3	-0.273481
ASRGL1	-0.273204
TYMS	-0.272963
EIF3M	-0.272801
FBXO11	-0.272723
SLC2A3P1	-0.272604
OPRS1	-0.272483
POMZP3	-0.272435
PRDX4	-0.272419
ANKRD6	-0.272419
BPGM	-0.272198
DHX57	-0.272135
DOLPP1	-0.272102
DTX4	-0.272064
TBC1D10B	-0.272018
RALB	-0.272008
PIGL	-0.271818
MRPS27	-0.27174
CSRP2	-0.271727
NAT1	-0.271343
BIRC5	-0.271077
POLR3C	-0.270984
NCBP2	-0.270775
PBEF1	-0.270756
SPCS2	-0.270744
BCL2	-0.270653
B3GAT3	-0.270613
TWF2	-0.270603
ZNF146	-0.270568
BSPRY	-0.270515
PLK1	-0.270465
OPA3	-0.270417
MRPS18A	-0.270238
OXCT1	-0.270147
MAP3K6	-0.270014
EPHA3	-0.269951
GTF3C4	-0.269875
HNRNPA2B1	-0.269542
CTCF	-0.269523
NDUFS2	-0.269367
TSPAN14	-0.269187
MELK	-0.269064
ARL4D	-0.269058
RAI16	-0.269039
MMP9	-0.268943
PAPD1	-0.268718
TRIM44	-0.268714
ZDHHC3	-0.268566
UGDH	-0.268562
PSMB6	-0.268533
ZNF710	-0.26845
UBE2V2	-0.268425
IQSEC1	-0.268218
TSFM	-0.268176
ADRBK2	-0.268175
FAM62A	-0.26794
PRKD2	-0.267887
CYB5A	-0.267832
SMARCD2	-0.267828
SMARCE1	-0.267347
GTPBP5	-0.267177
PRKCA	-0.267004
ACTR2	-0.266915
PPP2R1A	-0.26684
PHLPPL	-0.266668
EYA2	-0.266502
CKS2	-0.266309
MAZ	-0.266265
SLC43A3	-0.26623
VPS33A	-0.266174
NFKB1	-0.265903
ZNF331	-0.265578
IL4R	-0.265568
TBX2	-0.26535
ZNF544	-0.265344
RAD54L2	-0.265083
PSMA4	-0.265044
ATPIF1	-0.265036
LRP3	-0.264929
NIF3L1	-0.264928
ATP1B1	-0.264788
S100A8	-0.264677
FUT1	-0.26428
SUSD4	-0.264199
CYB561D2	-0.263897
PSMB7	-0.263884
NUP153	-0.263859
HS3ST3A1	-0.263452
NUDT3	-0.263322
FAM29A	-0.263281
ENO2	-0.263147
RBMX2	-0.263069
COBLL1	-0.263009
DNAJA2	-0.262994
TNFSF13	-0.262916
GTF3C1	-0.262913
EML1	-0.262859
YKT6	-0.262829
UBE2Q1	-0.262829
PYCRL	-0.262486
ECHDC1	-0.262079
AQP3	-0.26202
PDZK1	-0.261935
AGL	-0.261864
POMGNT1	-0.261805
PJA1	-0.261759
SLC27A6	-0.261629
CNOT1	-0.261556
FGD1	-0.261496
SEPX1	-0.261484
FARS2	-0.26145
PAK4	-0.261405
TUBA3D	-0.261287
UFC1	-0.260638
ZNF271	-0.260607
LSS	-0.260376
ZNF573	-0.260282
PSMC2	-0.26026
SYNGR1	-0.259696
GALNT10	-0.259639
CSNK1G1	-0.259504
TMED5	-0.259471
TRIM34	-0.259315
DDR1	-0.259299
RNF126	-0.259252
ASB6	-0.259249
ZNF335	-0.259092
EIF4A1	-0.259068
POLD2	-0.25897
SRC	-0.258903
UNG	-0.258643
USP14	-0.258609
SCMH1	-0.258488
GORASP2	-0.258141
ORC2L	-0.258094
CRADD	-0.258072
SLC1A3	-0.258071
EIF2B2	-0.257948
DNAJC17	-0.257879
DCK	-0.257725
BICD1	-0.257663
GHR	-0.257463
APITD1	-0.257433
GALNT14	-0.257208
CNN2	-0.256814
RIOK2	-0.256659
SMUG1	-0.256498
SEC61A1	-0.256465
EXOC3	-0.256268
HIGD1A	-0.256137
RAPGEFL1	-0.256096
SPG21	-0.255902
NDUFV2	-0.255813
[truncated: 4,625 more rows]

## Sheet: wortmannin
GeneID	f
ARPC5L	-0.883563
WDR3	-0.86428
DNAJA1	-0.849051
CCDC86	-0.845097
PSME3	-0.841845
GCH1	-0.832785
KIAA0020	-0.828382
HSPA8	-0.826163
SLC39A14	-0.824761
STIP1	-0.814968
CHORDC1	-0.802013
HSPA5	-0.800965
DNAJB1	-0.798741
CRKRS	-0.79755
SDF2L1	-0.794229
LRP8	-0.79172
EMG1	-0.789731
HSPA1B	-0.787277
PAK1IP1	-0.786684
HSPA1A	-0.780216
CTPS	-0.779977
PTS	-0.776172
PNO1	-0.776087
SLC19A1	-0.775165
HELLS	-0.774227
PFDN2	-0.772776
PPIF	-0.768612
PHLDA2	-0.767441
DDX21	-0.765396
H2AFX	-0.759198
MARS	-0.758829
RRP9	-0.758235
ESF1	-0.757652
ETF1	-0.748711
HSPH1	-0.748686
TMEM93	-0.748561
RRP15	-0.744607
NOC3L	-0.744213
RRS1	-0.738194
YRDC	-0.736713
ODC1	-0.73588
RRP1B	-0.735422
EIF2B3	-0.733841
PPRC1	-0.728989
PUS1	-0.72666
DDX56	-0.72662
ATP2A2	-0.726202
SLC7A5	-0.725897
MCM10	-0.724496
FAM98A	-0.724212
LRRC59	-0.721883
MRTO4	-0.721524
TCP1	-0.720277
EIF4A3	-0.718786
NXT1	-0.716752
NETO2	-0.714982
DTL	-0.714678
PNN	-0.714259
PUS7	-0.712992
MED27	-0.712419
POLR3K	-0.7118
SRPRB	-0.710185
HNRPAB	-0.709182
RRP12	-0.708978
EIF4E	-0.708355
NOLC1	-0.70813
SLC25A32	-0.705203
P2RY2	-0.701358
SFRS1	-0.700246
ALDH1B1	-0.699753
COX4NB	-0.699294
NOL1	-0.698676
GTPBP4	-0.695454
WDR46	-0.694736
DKC1	-0.693544
BRMS1	-0.692602
MAT2A	-0.689366
BXDC2	-0.688134
ARMET	-0.687565
NOL5A	-0.685681
WDR74	-0.685336
JMJD6	-0.684394
ZNF787	-0.682978
DMN	-0.682863
SLC31A1	-0.682559
DLEU2	-0.682065
LETM1	-0.68038
ISG20L2	-0.680355
TDG	-0.680066
LSM12	-0.679886
PMM2	-0.679238
SRM	-0.677762
RBM13	-0.677138
BOLA2	-0.676849
FTSJ3	-0.675179
PPAN	-0.675064
FHOD1	-0.673453
SLC25A15	-0.67284
RRP1	-0.670197
EIF3J	-0.669569
MRPS12	-0.668432
TARS	-0.667963
WDR43	-0.666866
YARS	-0.666348
PCOLCE2	-0.665535
GINS1	-0.66542
GRPEL1	-0.665186
NARG1	-0.664787
HSP90AA1	-0.663116
MOCOS	-0.660418
HCCS	-0.658798
CYCS	-0.657995
SEH1L	-0.657701
UTP11L	-0.656419
SFRS7	-0.65601
DTNA	-0.655861
XPO6	-0.655596
AATF	-0.653846
CSTF2	-0.653432
TNFRSF12A	-0.65256
UTP18	-0.65236
MRPL3	-0.652355
SHQ1	-0.651552
NIP7	-0.65045
TIMM17A	-0.649593
DDX47	-0.648974
MRPS17	-0.648027
AHSA1	-0.647962
DNTTIP2	-0.647359
NME1-NME2	-0.64687
PVR	-0.645005
SLC7A1	-0.643175
NUDC	-0.641085
IDH3A	-0.640637
GFOD1	-0.640422
CACYBP	-0.639051
HSPA14	-0.638577
RPP40	-0.638148
FGFR3	-0.637475
BYSL	-0.63747
DYNLL1	-0.637066
SLC25A22	-0.636413
KIAA0133	-0.63558
TOMM40	-0.632982
ATF5	-0.632588
BOP1	-0.6321
FABP5	-0.631237
EIF2S2	-0.628504
WDR77	-0.627592
TCEB3	-0.62644
TARDBP	-0.626031
WDR57	-0.625767
POLR3B	-0.624585
CCT5	-0.62448
SFN	-0.624196
PTRH2	-0.622825
FOSL1	-0.62257
PA2G4	-0.622306
EIF3B	-0.621907
TIMM8A	-0.621902
CDC25A	-0.619514
UBE2S	-0.61705
CHCHD8	-0.616551
DDX10	-0.616048
TOR3A	-0.615943
ACLY	-0.615818
PES1	-0.614083
SNRPD1	-0.613829
PSMD12	-0.613704
SLC27A2	-0.613071
TSEN2	-0.612742
PDSS1	-0.611131
PREB	-0.610667
SLC1A5	-0.610298
TUBA4A	-0.610169
XPOT	-0.608718
PITPNB	-0.607416
TUBB2A	-0.606384
BTG3	-0.60599
TIMM8B	-0.605302
DNAJA3	-0.605237
UBE2N	-0.605117
MCM6	-0.60205
PRCC	-0.601173
POLR3G	-0.600859
RPIA	-0.599956
POGK	-0.599886
MPP6	-0.598764
DOHH	-0.598749
ZNF259	-0.597383
GNRHR2	-0.597149
RABEPK	-0.596047
PER2	-0.596037
SRP19	-0.595747
UBE2G2	-0.595653
ABCF1	-0.595493
F12	-0.593693
DCUN1D4	-0.593284
UBE2D2	-0.59292
MRPL12	-0.59093
GARS	-0.589808
HPCAL1	-0.58926
DDX39	-0.589115
MVD	-0.588218
PHF10	-0.58726
MTRR	-0.586951
PDF	-0.586193
TIPIN	-0.586123
SEPHS1	-0.586118
UTP20	-0.585724
ACTN4	-0.584218
EIF5	-0.584189
HSPA4	-0.583909
CHUK	-0.582503
LAD1	-0.582044
CORO1A	-0.581586
CARD10	-0.581227
GTF2A2	-0.580573
CCT6A	-0.57988
OAZ1	-0.579142
NOL7	-0.578933
ARHGEF10	-0.578898
HN1	-0.578858
DDX3X	-0.577856
USP7	-0.576923
PFKP	-0.576679
ICT1	-0.576574
INTS8	-0.574928
NOLA1	-0.574136
SNRPA1	-0.573238
CSPG5	-0.572345
LCMT2	-0.571732
SF1	-0.571712
ORC1L	-0.571582
NOL9	-0.569967
EXOSC2	-0.569917
NCLN	-0.569194
MINA	-0.569114
FEN1	-0.569104
TUBB2C	-0.569094
SLC25A11	-0.569019
CEBPG	-0.5689
SLC29A1	-0.567419
TUBG1	-0.564721
SFRS2	-0.562961
FREQ	-0.562766
GEMIN6	-0.562607
MSH6	-0.562447
G3BP1	-0.562432
CCND3	-0.562382
NUFIP1	-0.560383
HCFC2	-0.560263
FKBP4	-0.558238
PPP1R8	-0.558009
DDX24	-0.556917
EIF2S1	-0.556797
DHDDS	-0.556533
URB1	-0.556433
SMN1	-0.556309
CORO1C	-0.555491
KBTBD11	-0.554538
AMD1	-0.553855
CHRNA5	-0.553162
EEF1E1	-0.551192
CD3EAP	-0.551003
DOLK	-0.550993
RAI14	-0.550823
TTC27	-0.550155
LARP1	-0.549133
ZRF1	-0.548724
SEPHS2	-0.546325
EIF4EBP2P	-0.546061
RANBP1	-0.545822
SLC25A4	-0.544042
HNRNPU	-0.54292
ZMPSTE24	-0.542865
UMPS	-0.541349
FASTKD2	-0.54104
TCERG1	-0.540626
CHCHD3	-0.540466
STARD7	-0.540426
CDC6	-0.539489
FARSA	-0.539085
PRPF4	-0.538885
CCDC85B	-0.538352
AGPAT5	-0.538068
TFRC	-0.536926
CBR1	-0.536846
CCDC59	-0.536562
FBXL14	-0.536198
RBM14	-0.535524
UTP14A	-0.534004
ABCF2	-0.532991
TIMM44	-0.532956
HK2	-0.531829
PANK4	-0.531121
BAG2	-0.531041
RRM2	-0.530692
MRPL17	-0.530289
DIMT1L	-0.52991
PER3	-0.529336
PDE4DIP	-0.529251
CHAC1	-0.529032
DFFB	-0.528633
IFRD1	-0.52793
GDPD3	-0.526967
RNGTT	-0.526444
GLRX2	-0.524958
NOL12	-0.524898
DRG1	-0.524574
SLC2A6	-0.52398
ABCE1	-0.523497
USP10	-0.522873
ORC2L	-0.522749
ISG20L1	-0.522554
SS18L2	-0.522011
DPM1	-0.521916
SPAG1	-0.521607
CCT2	-0.521178
TMEM104	-0.52055
GATAD2A	-0.51846
CCT4	-0.518191
TUBB3	-0.518161
VDAC2	-0.517254
ENOPH1	-0.517189
RNASEH1	-0.516451
MRPL9	-0.515932
FKBP14	-0.513908
FAM82C	-0.51284
CDCA4	-0.512412
CCT3	-0.512038
YTHDF1	-0.511758
HSPA4L	-0.51128
NAT13	-0.510736
STK39	-0.508682
RBM38	-0.508482
SC4MOL	-0.508412
HAX1	-0.508308
SLC35B1	-0.50735
CRELD2	-0.506607
GMPS	-0.506562
PEX3	-0.505894
VEGFA	-0.504802
GNL3	-0.504189
DPH2	-0.502812
KRR1	-0.502723
ACTR3B	-0.50175
PDCD11	-0.501122
NME1	-0.500384
PTDSS1	-0.498818
ENDOD1	-0.498414
NP	-0.49826
POLE2	-0.498045
UQCRFS1	-0.498015
BCAS2	-0.497098
UBE2L3	-0.497028
DUS1L	-0.496021
ATP6V0A2	-0.495273
RNPS1	-0.494694
HARS	-0.494156
PRMT7	-0.493891
TRIP13	-0.493567
HMOX2	-0.491603
MRPL16	-0.491014
PTGES3	-0.490949
NUFIP1P	-0.490371
HRAS	-0.488441
DNAJC11	-0.488262
UCK2	-0.487125
PSMA6	-0.486731
U2AF1	-0.486352
METTL1	-0.485973
USP14	-0.485529
CISD3	-0.485414
EXOSC4	-0.485015
EXOSC9	-0.484731
ADCY3	-0.483943
RFWD3	-0.48316
IDI1	-0.482173
USP39	-0.482013
MGAT2	-0.481809
GINS2	-0.481265
PYCRL	-0.480861
QRSL1	-0.480373
ARHGDIA	-0.47753
MRPL20	-0.477017
API5	-0.476837
SLBP	-0.474548
NF2	-0.474314
STRA13	-0.4722
PDCD5	-0.47215
PPP2CB	-0.471806
NUP98	-0.470405
ATP6V0C	-0.470235
FASTKD1	-0.469896
MLX	-0.469662
NAT10	-0.469372
ICMT	-0.468839
MPHOSPH6	-0.468714
ITGB1BP1	-0.468216
ENDOG	-0.466555
SNORA71C	-0.465593
CDK2	-0.465069
PGAM1	-0.465024
CUL1	-0.464336
GRWD1	-0.463668
TMEM180	-0.463513
MRPL42	-0.463383
CDR2	-0.463254
EIF4A1	-0.46286
ANKRD15	-0.461583
MICA	-0.461384
FXN	-0.461364
ROBO1	-0.461289
ZNF593	-0.460591
CCNE1	-0.459858
EIF1AX	-0.459624
MTO1	-0.458935
MAP2K3	-0.458621
BMP4	-0.458502
RGS19	-0.457833
ANP32A	-0.457729
DDX19A	-0.457514
MRPL15	-0.457494
RSL1D1	-0.456871
GORASP2	-0.456677
GNL3L	-0.456382
SURF2	-0.455131
RAD23B	-0.454562
UAP1	-0.454123
METTL5	-0.454103
CARS	-0.453959
SAR1B	-0.453001
PWP2	-0.452737
CLOCK	-0.452383
PCYT2	-0.452378
AP1S1	-0.452358
MRPL4	-0.451869
ELAVL1	-0.451655
MAPK6	-0.451146
ZCCHC10	-0.450443
CDC20	-0.450339
PSMA3	-0.450054
NUP62	-0.448199
SUPT16H	-0.447551
CRY1	-0.446215
ZDHHC6	-0.446125
HOMER1	-0.44596
FAM35A	-0.445846
CSE1L	-0.445836
PSMC2	-0.445626
NARS	-0.445487
RPS26	-0.445088
ASCC3	-0.444001
NCL	-0.443831
NDUFAB1	-0.443826
TBL2	-0.443617
ENO2	-0.443532
RFK	-0.443427
RPL35	-0.443337
NIPA2	-0.443133
NUP85	-0.443018
RAB8A	-0.442425
SETD3	-0.441976
MAP2K1	-0.441762
RAD1	-0.441642
ACTN1	-0.440585
AZI1	-0.440395
SDCCAG3	-0.440186
PMS2L3	-0.439488
CKAP4	-0.438954
KIAA0152	-0.438705
CALM2	-0.438461
BAG5	-0.437852
SPATA5L1	-0.437503
TTC4	-0.437428
MRPS34	-0.437388
THAP11	-0.436286
SLC25A17	-0.436177
NSDHL	-0.436117
SSBP1	-0.435982
TEX2	-0.435329
DDX5	-0.434701
TAF2	-0.434656
TFDP1	-0.433175
RPUSD2	-0.432955
CIAPIN1	-0.431873
GMNN	-0.431414
PRMT1	-0.43114
HMHA1	-0.430906
POP5	-0.430632
MRPL18	-0.430612
MTERFD1	-0.430268
FLRT3	-0.429993
EIF4G1	-0.429839
ZFR	-0.429829
CDC42EP1	-0.429639
ACOX3	-0.429086
UBE2M	-0.428896
SYNCRIP	-0.428103
BMS1	-0.427774
HMBS	-0.42759
HSPD1	-0.427001
SLC5A6	-0.426996
LDHA	-0.426807
HEATR1	-0.425745
UROS	-0.425261
UBAC1	-0.424049
POP1	-0.424009
SLC36A1	-0.423925
THAP4	-0.422823
DNAJC6	-0.422658
SLC7A6	-0.422623
PSMD11	-0.422329
ARF4	-0.422005
TRMT12	-0.421676
EED	-0.421172
ZBTB39	-0.420873
CENTA1	-0.420594
TUBB6	-0.420429
CALML4	-0.420429
VDR	-0.419726
UBE3A	-0.419517
PDLIM2	-0.419492
CALU	-0.418948
NUP205	-0.418788
PCBP4	-0.418754
SOLH	-0.418175
IMPA1	-0.41812
RARS	-0.4181
GNL2	-0.417991
TSR1	-0.417502
GABPB2	-0.417452
TTLL12	-0.416829
UBAP2L	-0.416704
UBE2V2	-0.416505
2003-03-01	-0.415757
B4GALT5	-0.415627
DNAJC9	-0.415108
MAGEA2B	-0.414979
ADCY1	-0.414834
CSK	-0.414684
VBP1	-0.413393
NQO2	-0.413298
TMEM168	-0.413064
STC1	-0.412954
HSPB1	-0.412825
DHX30	-0.412735
ALDH18A1	-0.41252
JAG2	-0.412406
SLC25A44	-0.411593
PRPS1	-0.411588
GEMIN4	-0.411279
CLSPN	-0.411194
PPM1H	-0.409658
PSMD6	-0.408656
GALK1	-0.407833
GTF2E2	-0.407813
MPHOSPH10	-0.407748
EFHD2	-0.407439
UTP6	-0.407225
ZNF668	-0.40709
SLC16A6	-0.406452
DLEU2L	-0.406277
STRAP	-0.405584
SPHK1	-0.405115
RAD54L	-0.404951
SNF1LK2	-0.403889
UCHL5IP	-0.403784
DNM3	-0.403265
DHX15	-0.4032
TCEB1	-0.4032
CBFB	-0.403175
PSMD14	-0.403131
BRD9	-0.402966
BZW2	-0.402373
RNF138	-0.401645
SMEK2	-0.40156
TRAF3	-0.401415
ENDOGL1	-0.40136
ELK4	-0.401271
CHST11	-0.401026
PPAT	-0.400927
PANK3	-0.400513
DICER1	-0.399645
AYTL2	-0.399585
RPP30	-0.398872
POLS	-0.398603
FAM20B	-0.39774
DENND4B	-0.396688
LSM1	-0.396434
LDLR	-0.396344
PUF60	-0.396319
PAK4	-0.396304
SSSCA1	-0.396109
PSMC1	-0.39609
UNKL	-0.39609
MTSS1	-0.396085
CEBPZ	-0.395701
RNMTL1	-0.395671
FTSJ1	-0.395586
POLE3	-0.394763
CCT7	-0.39414
SAMM50	-0.39389
ALDH2	-0.39387
KARS	-0.393501
RBM8A	-0.393347
MAPK11	-0.393038
C1QBP	-0.392025
RPS6KA4	-0.39201
LBR	-0.391991
AKAP1	-0.391861
LPGAT1	-0.391806
RAN	-0.391098
NOL6	-0.390699
BCS1L	-0.390629
EPHA3	-0.389861
HOXA1	-0.389786
PTPN11	-0.389657
OR4F21	-0.389617
XPO1	-0.389128
SLC9A3R1	-0.38857
NCAPG2	-0.388251
WASF3	-0.387926
PWP1	-0.387747
TM6SF1	-0.387518
FAM96B	-0.387433
PSMD1	-0.386525
EGR3	-0.385917
ADRM1	-0.385817
LSG1	-0.385722
MAP7D1	-0.385548
TYMS	-0.385398
MRPL35	-0.385184
DUXAP7	-0.385109
CBS	-0.384845
DHCR7	-0.3848
RANGAP1	-0.384396
HSPE1	-0.384167
POLR3E	-0.384062
CHSY1	-0.383748
TRIM16	-0.383284
EIF4ENIF1	-0.38302
STRN3	-0.382905
PRTN3	-0.382466
PRNP	-0.382092
PPP2CA	-0.381898
PSMC4	-0.381763
PRDX1	-0.38116
RUVBL1	-0.381045
OGDH	-0.380122
SNORA70	-0.379654
UBP1	-0.379539
ZWINT	-0.379295
ADORA2B	-0.379025
SF3A3	-0.378951
DHCR24	-0.378746
TATDN2	-0.378681
GPRC5B	-0.378636
KPNA3	-0.378118
MAPK9	-0.378003
PSPH	-0.377893
TMEM70	-0.377769
NOL14	-0.377759
CTSC	-0.377734
TOP1	-0.377559
CLN5	-0.377325
ACCN3	-0.376657
MCM3	-0.376348
STK4	-0.376153
HDHD1A	-0.376033
VCP	-0.375799
KPNB1	-0.375654
PACSIN3	-0.375365
H2AFY2	-0.374916
MORF4L2	-0.373545
HNRPD	-0.373515
SQLE	-0.373012
GCN5L2	-0.372997
TIMM22	-0.372668
IMP3	-0.372533
NPHP1	-0.372363
DDX31	-0.372134
TMEM110	-0.372089
CUZD1	-0.371391
MOCS2	-0.371376
FAM3C	-0.371261
ABHD6	-0.370907
DFFA	-0.370847
E2F3	-0.370713
RAB21	-0.370668
MICALL2	-0.370488
TMEM28	-0.370473
DNASE1L2	-0.370389
ZNF8	-0.370234
TBC1D10B	-0.370224
OGFOD1	-0.370194
TIMM10	-0.369696
MMP9	-0.369092
EPB41L4B	-0.368509
LEPROTL1	-0.368274
FASTKD5	-0.367701
MFAP3L	-0.366654
CAD	-0.366574
GNA12	-0.366499
ME1	-0.36626
PTER	-0.365941
PLCXD1	-0.365886
CEP72	-0.365781
ARID3B	-0.365557
IL5RA	-0.365402
RPAP3	-0.365327
IARS	-0.365228
POM121	-0.365113
BAZ1B	-0.364799
FLAD1	-0.363896
RUSC1	-0.363422
ABTB2	-0.362904
CHKA	-0.362844
CS	-0.36262
TMED10	-0.362066
KCNK5	-0.362066
SART1	-0.361862
SOBP	-0.361637
HYAL2	-0.361632
METTL8	-0.360864
SERPINB2	-0.36065
EPB41L1	-0.360525
RFC5	-0.359772
OR7A17	-0.359672
COQ10B	-0.359418
RANBP6	-0.359109
CDKN3	-0.358565
XYLB	-0.358511
COPS3	-0.357463
TRIAP1	-0.355828
TXNDC14	-0.355738
TPD52L2	-0.355593
THOC1	-0.355264
CCDC44	-0.354551
SFRS6	-0.354501
CCDC51	-0.354282
POMP	-0.354222
ZNF146	-0.353414
SRPR	-0.353379
ATP1B3	-0.353085
NUP188	-0.352756
CHAF1B	-0.352332
POLR2F	-0.352123
GCC1	-0.352103
LSM5	-0.351799
MTX2	-0.351554
CWF19L1	-0.3514
ATP6V1C2	-0.350956
NTHL1	-0.350432
AGTR2	-0.350238
ATP6V0B	-0.349909
EIF2B1	-0.349884
ABLIM1	-0.349256
RPP38	-0.349051
GTF2F2	-0.348916
NUP88	-0.348473
CDH11	-0.348453
EBNA1BP2	-0.348139
SLC1A4	-0.348114
RRN3	-0.347969
RABIF	-0.347964
WNT7B	-0.347854
TCIRG1	-0.347779
SLC10A3	-0.34746
TMEM5	-0.347391
HMGB1	-0.347266
CDC42SE1	-0.347131
TRAPPC3	-0.347022
DDX51	-0.346832
ADFP	-0.346648
ZNF783	-0.346159
TM7SF3	-0.34589
TXNDC9	-0.345885
MATN2	-0.345855
AKT1	-0.345072
UBQLN2	-0.345072
PMPCA	-0.345067
SNRPF	-0.344663
HMGN1	-0.344638
NRF1	-0.344493
GRIK5	-0.34378
PDLIM7	-0.343765
SLC3A2	-0.343232
SFRS3	-0.343162
SHCBP1	-0.342813
ZNF143	-0.342214
2011-09-01	-0.341965
PSMC5	-0.3419
POLR1C	-0.34183
FUBP3	-0.341182
BAT2D1	-0.341167
ASNSD1	-0.341008
HEATR2	-0.341008
CALCRL	-0.340644
GTF2H2	-0.340504
PSMB2	-0.34032
GATA1	-0.34024
RCL1	-0.33997
SKP2	-0.339796
TDP1	-0.339587
NEFH	-0.339487
DCLRE1A	-0.339412
ATPBD1B	-0.339342
LAS1L	-0.339153
ANXA3	-0.338674
VSIG1	-0.338125
SLCO4A1	-0.338076
SCO2	-0.338006
DBF4	-0.337936
HDAC1	-0.337727
PSMC3IP	-0.337692
CYB5B	-0.336749
ZNF232	-0.336659
TIPRL	-0.336575
TUBA1C	-0.33651
ARCN1	-0.336101
MRPL39	-0.335867
ERCC6L	-0.335767
POP7	-0.33466
PROSC	-0.334495
NR2F6	-0.334306
POLR3F	-0.334281
POLQ	-0.334226
GOLGA3	-0.334176
SNX19	-0.333443
ALG5	-0.333288
PAXIP1	-0.333229
PRKRIR	-0.333159
ZNF30	-0.332949
SEC23B	-0.332401
RIF1	-0.332196
LRRC47	-0.332052
BXDC5	-0.331987
RDBP	-0.331503
UTP3	-0.331289
LIN7C	-0.330735
RABGGTA	-0.330521
PLA2G12A	-0.330361
TRAPPC4	-0.330072
MAGEA6	-0.330022
SIP1	-0.329977
ATG4B	-0.329858
PTP4A1	-0.329733
MTHFD2L	-0.328791
CDCA3	-0.328541
TPRKB	-0.328217
GALE	-0.328192
MOBKL3	-0.328162
ZNF124	-0.327903
OSBP2	-0.327574
MTHFS	-0.327459
PAFAH1B1	-0.327394
VAPA	-0.327305
HDAC2	-0.327165
SUSD4	-0.327115
PRSS3	-0.32701
RCAN1	-0.326841
RPL6	-0.326716
SRRM1	-0.326646
GOT1	-0.326522
H2AFZ	-0.326377
SENP5	-0.325684
NOMO2	-0.325549
WBSCR22	-0.325469
ZBTB24	-0.325265
GNG5	-0.324986
PCNA	-0.324687
ORM1	-0.324537
B3GALNT1	-0.324412
GRB2	-0.324407
RRBP1	-0.324013
WDR12	-0.323899
RIOK2	-0.323759
USP1	-0.323365
MTF2	-0.323221
APTX	-0.322896
COX11	-0.32168
PRR13	-0.321605
TBRG4	-0.321356
CDV3	-0.321171
GRK5	-0.320642
ERH	-0.320588
TPM1	-0.320568
SAFB	-0.320418
CKLF	-0.320408
RNASE1	-0.319899
WT1	-0.31979
SLC33A1	-0.319775
PPM1G	-0.319695
NSUN5	-0.319615
ZNF512B	-0.319386
PCDH7	-0.319072
ATG3	-0.319057
FTSJ2	-0.318917
RAE1	-0.318608
ZYX	-0.318573
KLHL18	-0.318538
SRPK1	-0.318498
HYOU1	-0.318339
FUSIP1	-0.317905
MFSD5	-0.317546
AURKA	-0.317267
TMEM158	-0.316937
TMEM39A	-0.316633
KLHL25	-0.316628
EIF4G2	-0.316573
SLC2A4RG	-0.31617
HPRT1	-0.31594
RRAS2	-0.315865
POP4	-0.3158
PRPF19	-0.315741
PTBP1	-0.315456
DDX1	-0.315332
HMG2L1	-0.315282
PPID	-0.314903
PDS5A	-0.314783
NPM1	-0.314684
LIMCH1	-0.314464
FDX1	-0.314364
SOCS1	-0.31422
PHKG2	-0.314205
EGF	-0.314165
LACTB2	-0.314115
PTMAP7	-0.314105
MYBL2	-0.314095
KCNS1	-0.313547
PELP1	-0.313427
CLTC	-0.313267
DERL1	-0.313222
PALB2	-0.312878
CNBP	-0.31244
RIBC2	-0.3124
ACTB	-0.311851
ELAC2	-0.311821
PTMAP4	-0.311492
SDC2	-0.311053
H3F3B	-0.309951
HPS5	-0.30853
CLIC3	-0.307967
GSPT1	-0.307403
MMP16	-0.307234
SLC4A2	-0.307084
PRMT5	-0.306904
COIL	-0.306705
FOLR2	-0.306047
HSPA9	-0.305673
RER1	-0.305084
LARP4	-0.305024
CDK4	-0.304476
KIAA0859	-0.304411
TOMM22	-0.304167
SKIV2L2	-0.303105
TMED9	-0.302516
CPSF6	-0.302352
BANF1	-0.302222
APOO	-0.302087
NCAPD3	-0.301324
ARD1A	-0.301125
PLEKHB2	-0.300886
SEC23IP	-0.300522
VKORC1	-0.299619
YTHDC2	-0.299444
MPZL1	-0.299215
ACTN2	-0.299215
PSMF1	-0.299175
EYA2	-0.298901
NFIC	-0.298861
RNASEN	-0.298652
CDC123	-0.297968
NUP153	-0.297555
HEXIM1	-0.297395
RGS16	-0.297106
ALDOA	-0.297101
RPS15A	-0.296692
NUP155	-0.296687
GABRQ	-0.296642
EHBP1	-0.295914
RNF40	-0.295465
UTS2	-0.294912
PIAS3	-0.294263
DEPDC2	-0.294044
SLC16A1	-0.293874
PSMA5	-0.293545
VSIG4	-0.293491
MRPS15	-0.293446
LSM6	-0.293291
AK2	-0.293087
CAMK2N1	-0.292897
ITGAE	-0.292249
EIF4E2	-0.290763
CAPZA1	-0.290568
IL8	-0.289072
EIF3M	-0.288673
PPFIA1	-0.288668
TAF11	-0.288614
CFHR4	-0.288309
CES1	-0.28804
CD63	-0.287487
CD2	-0.286619
STUB1	-0.286046
CDK2AP1	-0.285926
APPBP1	-0.285602
SV2B	-0.285597
CCT8	-0.285347
USP2	-0.285337
PABPN1	-0.285283
MEST	-0.284998
SPCS2	-0.284914
CYBA	-0.28451
ISOC2	-0.284196
PRKAR2A	-0.284131
KRT19	-0.283981
NDUFS6	-0.283757
SUCLA2	-0.283378
SF3B4	-0.283268
SULT1C4	-0.283004
PCDH9	-0.28244
PSG7	-0.28239
MIS12	-0.282345
ZNF672	-0.282156
LHFP	-0.282086
PKNOX2	-0.281478
ECD	-0.281024
TMPRSS5	-0.280416
PHYHIP	-0.280052
TFB2M	-0.279708
UXS1	-0.279563
EXOSC8	-0.279269
HNF1B	-0.27895
SNRPB2	-0.278496
OGDHL	-0.278067
KCTD12	-0.27713
RPN1	-0.277055
SON	-0.277015
CKS2	-0.276945
CLPP	-0.276691
NCK1	-0.276506
HUNK	-0.276177
RSRC2	-0.275255
UBE3C	-0.275
ITPKA	-0.274906
GNAQ	-0.274721
ILF2	-0.274392
GPR63	-0.274133
PSMC3	-0.273848
GALNT4	-0.273848
FLNC	-0.273749
DDN	-0.273584
DPF1	-0.273405
TFAM	-0.273095
TMBIM1	-0.272108
ZNF706	-0.271006
ST18	-0.271001
UFD1L	-0.270901
RUVBL2	-0.270876
ARPC2	-0.270871
ENO1	-0.270846
UCHL5	-0.270627
CTSG	-0.270398
ACAT2	-0.270108
BLCAP	-0.269924
CYBRD1	-0.269889
BEX1	-0.269829
NCR3	-0.2697
LARS2	-0.269525
AOC2	-0.268732
KRT24	-0.268358
FAM70A	-0.268129
COL2A1	-0.267854
TNF	-0.26769
INHBE	-0.26754
GOSR1	-0.26752
SEC22B	-0.267505
ANKRD47	-0.266847
FOXD2	-0.266523
NAT8	-0.266269
PRMT8	-0.266184
TMEM33	-0.265895
PHTF2	-0.265162
MAX	-0.265007
NR5A2	-0.264598
SEMA3A	-0.264324
VCL	-0.264125
IMMP2L	-0.264055
UCHL3	-0.263307
BZRAP1	-0.263147
TDO2	-0.262763
RND3	-0.262609
RPL17	-0.262454
SLC9A6	-0.262449
RBM15	-0.262225
HGF	-0.261457
GPX7	-0.260105
PSMB7	-0.259517
TTR	-0.258849
PKP1	-0.25848
SNRPD3	-0.256131
UCP1	-0.256016
TIMP4	-0.255493
ARSJ	-0.255278
KPNA2	-0.255104
TSPAN13	-0.25477
SAR1A	-0.254426
ZNF207	-0.254126
RPL36AL	-0.253817
MRPL22	-0.253478
PRG2	-0.25291
POLR2B	-0.252246
SVEP1	-0.252202
RPS7	-0.250895
GCNT4	-0.250416
CUL3	-0.249753
ADH7	-0.249324
SIRT4	-0.248726
ORM2	-0.247833
RNASEH2A	-0.247609
GGA1	-0.247549
FDPS	-0.247504
SPP2	-0.247265
PADI4	-0.246971
KIR3DS1	-0.245674
CXCL1	-0.245245
UBE2I	-0.244682
CREB5	-0.244582
PSMD13	-0.244517
PDZD7	-0.243924
EIF3G	-0.242737
BAI2	-0.241949
HNRPH1	-0.240802
ADAM28	-0.240508
ZNF536	-0.238848
SOX5P	-0.238723
PRPF3	-0.238533
SEMA5A	-0.238389
CBX2	-0.238085
PAX7	-0.237361
CDA	-0.237142
SPO11	-0.236648
DLX5	-0.236559
TUBA1B	-0.235571
TMEM59L	-0.235083
PALMD	-0.234863
THOC7	-0.234439
BAALC	-0.233976
CACNA1S	-0.233786
ZNF223	-0.233068
BTK	-0.232764
HOXD4	-0.232111
SOSTDC1	-0.232001
MOXD1	-0.231991
OR1F2	-0.231951
CD247	-0.231806
GAGE4	-0.230186
GFI1B	-0.229936
WISP3	-0.229692
RNF186	-0.229548
ECM2	-0.229258
ALDH8A1	-0.229109
ST3GAL2	-0.228585
GCK	-0.228251
FMNL1	-0.228067
MAGEA12	-0.227917
FRMD8	-0.227847
UPB1	-0.227608
MMP20	-0.22688
RXRG	-0.226675
RGS5	-0.226501
CYP4A11	-0.226256
BARX1	-0.225882
CPN1	-0.225877
PTPRH	-0.225867
MED24	-0.225813
WFDC8	-0.225364
FGD2	-0.225169
MTHFD1	-0.224471
PVALB	-0.224182
THY1	-0.223618
AMBN	-0.22125
SLC18A2	-0.220971
ATP1A3	-0.220811
SAGE1	-0.220477
SERPINA7	-0.219714
SEMA6A	-0.219569
GATM	-0.21951
SIGLEC8	-0.219255
HSPB7	-0.219165
ITIH5	-0.218906
MUC13	-0.218841
CALCA	-0.218747
CCND2	-0.218642
POU3F4	-0.218527
BMPR1B	-0.218113
GEMIN7	-0.217899
KRT4	-0.217874
HTR1A	-0.217036
MYT1L	-0.216129
OR1A1	-0.215959
MYL1	-0.215839
PIK3C2G	-0.215336
DLG4	-0.214573
PAH	-0.21373
UPK1B	-0.21366
TPPP3	-0.213561
PPFIA2	-0.213526
XAGE1D	-0.212703
HIC1	-0.211865
KCNA10	-0.21184
SNURF	-0.211536
ESRRB	-0.211531
SIGLEC9	-0.210863
SLC7A10	-0.210618
ASMT	-0.210554
FCER2	-0.210479
SLC1A6	-0.210424
SERPINA10	-0.210314
SST	-0.209841
PCDHB12	-0.209571
2004-09-01	-0.209307
CD14	-0.208644
MAGEC2	-0.208594
KCND1	-0.208449
DCHS1	-0.208325
AK5	-0.205717
GSTT2	-0.205562
LIPF	-0.205432
SERPING1	-0.205238
MAGEL2	-0.205143
SLC6A5	-0.205113
PTPRZ1	-0.205004
DEFB4	-0.2045
FNDC8	-0.204196
MTMR10	-0.204076
UMOD	-0.203936
SRMP1	-0.203857
STK32B	-0.203458
ELTD1	-0.203343
DPYSL3	-0.202615
ADH1C	-0.201872
AASS	-0.201852
SPAG11B	-0.201603
MYOD1	-0.201563
L1TD1	-0.201214
VGLL1	-0.200466
DPEP2	-0.200436
FHOD3	-0.200072
HKDC1	-0.199982
HEPH	-0.199793
THPO	-0.199399
TMEM100	-0.199194
LMAN1L	-0.198845
LIPE	-0.19881
CD96	-0.198506
PCTK3	-0.198416
AVP	-0.198082
VENTXP1	-0.197938
MAPK4	-0.197838
NEUROG1	-0.197803
EMCN	-0.196845
ADAMTS1	-0.196536
ZPBP	-0.196496
DUSP21	-0.196177
ABCG5	-0.196083
PCSK1	-0.195105
CCDC81	-0.195085
GPR25	-0.194881
IFNW1	-0.194751
PSD	-0.194582
PLEKHH3	-0.194462
RIMS1	-0.194213
SLC22A11	-0.194213
MORC1	-0.194053
UGT1A8	-0.19325
NGFB	-0.19313
SPARC	-0.192841
GUCA2B	-0.192343
LHX5	-0.192243
GABRA5	-0.192178
CAMP	-0.192083
DEFA5	-0.192068
HSPB2	-0.191979
ATP2A1	-0.191944
SDK2	-0.191749
LRRC19	-0.191251
FLG2	-0.191176
POU6F2	-0.190926
UNC5C	-0.189944
CFP	-0.189939
CACNA1G	-0.18974
ZNF471	-0.189186
PLA2G5	-0.188832
ALX1	-0.188618
GTPBP10	-0.188543
ATP2B3	-0.188463
SPRR3	-0.188333
HRC	-0.18781
WBP5	-0.18778
KCNV1	-0.187201
SLC12A4	-0.187127
CCR10	-0.186369
GUCY2C	-0.186229
ANGPT4	-0.185012
FOXE3	-0.184853
CAMK2A	-0.184848
IL1RL2	-0.184618
PSG3	-0.184175
TRH	-0.18398
TCN2	-0.183571
MLANA	-0.183287
PNLIP	-0.183157
GMFG	-0.183087
TM4SF20	-0.181592
SCRT1	-0.181133
SULT1E1	-0.180988
CRHBP	-0.18044
OR10H3	-0.18041
KRT35	-0.179996
HTR6	-0.179971
ST8SIA2	-0.179657
IL2RA	-0.179482
LRRTM4	-0.179472
MTTP	-0.178989
RBPJL	-0.178929
NEU2	-0.178704
ALPP	-0.17845
LRRN3	-0.177827
SMCP	-0.177807
LZTS1	-0.177682
SLC5A4	-0.177408
GPR42	-0.177383
HGD	-0.177074
GP9	-0.176111
AGRP	-0.176046
VGLL3	-0.175997
GRIN2D	-0.175967
MYF6	-0.175832
MMP28	-0.175682
AEBP1	-0.175657
COL4A6	-0.174067
PF4V1	-0.172187
LCE2B	-0.171524
THAP3	-0.171444
TTC21B	-0.171209
NEUROG2	-0.171005
LRRC3	-0.17086
LRRC31	-0.170835
CYTL1	-0.170776
SLC22A13	-0.170546
PZP	-0.170446
PRDM14	-0.169599
IQSEC3	-0.169579
HOXD3	-0.16931
CYP2C8	-0.169225
ADH6	-0.169105
GZMB	-0.168606
HBD	-0.168402
GML	-0.168357
NKX6-1	-0.168262
CYP7A1	-0.168178
LHFPL1	-0.168013
IL18R1	-0.167893
CRX	-0.167719
CCL7	-0.167066
FABP2	-0.167046
TLL2	-0.166422
GLI1	-0.166323
HNF4G	-0.166308
VCX2	-0.165619
MYOZ2	-0.165385
ATP1B4	-0.16537
CABP1	-0.165325
TOX3	-0.164931
HCP5	-0.164413
GNAL	-0.163445
IFNG	-0.163211
MFSD7	-0.162154
PDE1B	-0.16155
RAX	-0.161176
SERPINA6	-0.161137
VIL1	-0.160753
ADAMTSL2	-0.160448
SLC30A10	-0.159526
OR1D4	-0.159217
OPRD1	-0.159152
GFAP	-0.158613
PCDHA10	-0.158384
FOXJ1	-0.158324
ASCL1	-0.157905
CYP2A13	-0.15781
LTB4R2	-0.157691
PDC	-0.157676
SCGB1D1	-0.157252
SCN3B	-0.157157
CDR1	-0.157023
KIR2DS3	-0.156998
TP73	-0.156928
ID2B	-0.156539
BAIAP2L2	-0.156354
CALCB	-0.156344
HHLA2	-0.15599
RBMY2VP	-0.155741
HCN2	-0.155676
LRRC2	-0.155277
PPP1R3A	-0.155217
EFNA5	-0.155173
RAPGEF4	-0.154779
MYH7B	-0.153198
ACTL6B	-0.153133
REN	-0.152993
RHCG	-0.15254
GYPE	-0.151981
WNT11	-0.151318
SHBG	-0.150979
MYOG	-0.150346
NRXN2	-0.150296
NRIP2	-0.149992
BPNT1	-0.149717
FMO1	-0.14877
CYP2F1	-0.148665
CRH	-0.148241
PRELP	-0.147917
RNF128	-0.146765
MEPE	-0.14674
CRYBB2P1	-0.146047
PRKCG	-0.145838
KIR2DL2	-0.145424
KCNE1L	-0.145319
CYP11B2	-0.145239
LRRC36	-0.144676
GPR135	-0.144357
KIAA1614	-0.144322
SOX11	-0.143878
CRYGB	-0.142457
SHANK1	-0.142437
MTNR1B	-0.142103
ZNF556	-0.141524
TAC1	-0.141355
TSSK1B	-0.14132
CATR1	-0.14114
YSK4	-0.140981
CLDN16	-0.140138
IL26	-0.139121
TPO	-0.138871
NPAS1	-0.138433
PSORS1C2	-0.138413
SARDH	-0.137934
GALR1	-0.137435
CTSW	-0.137321
HAPLN2	-0.137216
PPARGC1A	-0.136129
PITPNM3	-0.136104
LCAT	-0.135974
PTCH2	-0.135481
ZNF613	-0.135466
WNT5B	-0.134548
CYP4F12	-0.134374
KLKB1	-0.134339
MEOX2	-0.134279
PGM5	-0.133675
FAP	-0.133451
NAT2	-0.133396
NPPC	-0.133022
PCSK2	-0.132982
NKX2-2	-0.132957
CD27	-0.131681
GNPTG	-0.131606
GZMH	-0.130629
C9	-0.128809
ADARB2	-0.128589
PRAMEF1	-0.12841
SLC6A7	-0.128095
SLC22A3	-0.127687
CHIT1	-0.127342
GHRHR	-0.126814
GAD2	-0.126769
LILRA3	-0.126465
TLX1	-0.12627
CYP21A2	-0.125846
TNNI2	-0.125168
DRD1IP	-0.123378
OR7H1P	-0.123373
HAND2	-0.122386
AMHR2	-0.122022
INSL6	-0.121832
GCG	-0.12074
KCNG2	-0.120341
PLIN	-0.120261
PSPN	-0.120097
F2RL2	-0.118541
SEMA3D	-0.117988
MFAP4	-0.117499
RNF11B	-0.117045
SERPINC1	-0.116901
SOX1	-0.116372
DPEP3	-0.11542
CLDN5	-0.114412
SNCAIP	-0.114113
NTSR2	-0.113729
PRSS7	-0.112353
GJB5	-0.111879
SCN2A	-0.111854
CRYBA4	-0.111744
DEFA6	-0.110832
IGJ	-0.110742
FHL5	-0.110079
JPH2	-0.108074
MYH1	-0.107596
ASGR1	-0.106214
TRHR	-0.103512
DRD4	-0.099996
GRAP2	-0.098181
HIGD1B	-0.097827
FOXC2	-0.097523
CCL1	-0.090831
LAPTM4B	0.172137
RPL14	0.18198
GDF9	0.201633
SEPP1	0.203343
TOMM7	0.204271
FTL	0.216762
ARL8B	0.220088
FH	0.222771
ARMCX6	0.223349
TMEM66	0.223723
MAML1	0.224287
POU3F1	0.225104
RPL3	0.226974
PGD	0.227942
B2M	0.22846
SSR4	0.229164
EDG6	0.229717
MEN1	0.230699
MEGF9	0.230984
EMP1	0.231328
LGALS1	0.234404
NIF3L1	0.234674
RPL7AL2	0.234813
STOM	0.235377
TMEM49	0.23593
HINT1	0.236284
PGR	0.236668
POLR1D	0.237282
TAF10	0.237461
ASCC3L1	0.237731
COX7C	0.239241
FIBP	0.239266
CDC5L	0.240643
LRPPRC	0.24168
TCEB2	0.242139
BRD7	0.242333
IMPA2	0.242582
PPIE	0.242642
EEF2	0.243006
CYB5R4	0.244447
COX8A	0.244921
PPM1D	0.245295
LCMT1	0.245295
PIP4K2A	0.24533
TMEM14B	0.246462
PDCD2	0.246926
CAPNS1	0.248033
ACOT9	0.248133
INHA	0.248497
IVNS1ABP	0.248756
PKD2L2	0.24904
ACSL3	0.249264
RPL29	0.250127
CMPK	0.250376
MMP13	0.250466
CASC3	0.250526
COMMD4	0.250566
FMR1	0.250905
TCFL5	0.251349
FLI1	0.252735
RABGAP1	0.252855
AP3S2	0.253767
MS4A1	0.25476
KEAP1	0.255258
FOS	0.255353
LTBP1	0.255563
FLT3LG	0.255932
OXA1L	0.255976
PTPRO	0.257767
CDC27	0.258624
RPH3A	0.258839
CENTD3	0.258963
CDKN2A	0.259432
ANKRD27	0.259791
ATP6V1D	0.26011
IL1RN	0.261541
SOD2	0.261671
CDON	0.262125
SLC38A1	0.26386
FAM75A3	0.264229
HADH	0.264284
PABPC4	0.264578
LXN	0.265436
LSR	0.266029
AKTIP	0.266244
CUTA	0.266498
AGPAT7	0.266663
SSX1	0.266912
RPS16	0.267366
FBXO7	0.267775
PPP1R14D	0.268024
TRIT1	0.268214
LIPT1	0.268937
BCMO1	0.26934
TRAF3IP3	0.269575
OBSL1	0.26969
FBXL8	0.269789
SRD5A2	0.269829
POU4F1	0.270288
TSPO	0.270353
OXSR1	0.270457
CAPN1	0.27143
DEDD	0.271689
TACSTD2	0.271929
DCUN1D1	0.272472
EIF3H	0.272851
MRPL54	0.27321
ENSA	0.273255
MPPED2	0.27328
DGUOK	0.274123
CD9	0.274143
PLCB4	0.274172
SLC7A9	0.275245
ZDHHC4	0.275304
CTPS2	0.275748
KCTD9	0.275773
EIF2S3	0.275848
SMURF2	0.276008
IPO7	0.276127
RPA3	0.276152
LDOC1	0.276277
IGSF1	0.276491
VIM	0.276611
HLA-DQB2	0.277164
MLL	0.277538
MBNL1	0.277588
NDUFS2	0.277907
KIAA1012	0.278117
MRAS	0.278526
MDK	0.278616
CHMP2A	0.278665
TAF6	0.27898
TEGT	0.279169
SPAG9	0.279448
AP3B1	0.279548
PDK3	0.279553
GPER	0.279668
OR7E38P	0.279723
UFC1	0.279892
GABARAPL2	0.280485
BACE2	0.28055
CD70	0.281353
ADIPOR1	0.281727
PHYH	0.281752
TPM2	0.281877
TNFRSF9	0.281917
H1F0	0.282071
CKMT1B	0.282331
CDKN2AIP	0.28266
UVRAG	0.282859
CD164	0.283029
CETN2	0.283303
TIMM17B	0.283373
CRTAP	0.283851
NCOA4	0.283871
GPR85	0.284041
COQ4	0.284589
SRI	0.284759
LGTN	0.284929
VPS24	0.284988
NOTCH2NL	0.285148
DHRS7	0.285258
BSG	0.285691
BHLHB3	0.285791
NONO	0.287302
ATP5S	0.287392
GALNT7	0.287422
DCLRE1C	0.287532
GCLC	0.28822
SH3BP4	0.288579
IFI6	0.289212
DYRK1B	0.289511
MON2	0.28987
SLC16A5	0.28992
ENPP2	0.29013
TMBIM4	0.290728
FAM128B	0.292
ZNF83	0.292109
CD2BP2	0.292274
PI4KAP1	0.292438
ZNF37B	0.292683
GSTM3	0.292767
OSBPL10	0.292772
GLUD2	0.292902
STAP2	0.293545
JMJD1C	0.29375
RASA1	0.294458
CD99	0.294503
MRFAP1L1	0.294702
SPINT2	0.295106
USP8	0.295136
HHAT	0.295176
PDLIM1	0.295336
ACY1	0.295425
NUSAP1	0.295465
PDE4C	0.295555
CORO7	0.295555
ERGIC3	0.29568
EGFL8	0.295739
CLDN4	0.296502
ELOVL2	0.296562
FLNA	0.296772
PLSCR1	0.296921
DGCR6	0.297126
MYST1	0.297161
STX17	0.297171
GAA	0.297779
WRN	0.297799
OR1D2	0.297874
DIAPH2	0.298018
FAM108A1	0.298018
CDH3	0.298233
RANBP10	0.298647
EIF5AL3	0.299235
ABCA5	0.300118
MBP	0.300292
RAB9A	0.300462
TRAK2	0.300482
RIPK4	0.300522
ABLIM3	0.300571
WISP2	0.300945
ADAM21	0.301165
DDR1	0.301559
PLK4	0.301823
CTAGE5	0.301868
INSIG2	0.301878
ACAA2	0.301953
TRIM13	0.301993
ANKRD46	0.302003
DYRK1A	0.302192
NAPA	0.302456
LMNA	0.302561
ZNF780A	0.302566
HOOK2	0.302646
MPG	0.303214
GLTSCR2	0.303304
IL22	0.303314
MYO7A	0.303748
NBPF14	0.303758
RWDD2B	0.304047
KIAA0586	0.304132
COX7AP2	0.304262
CPD	0.304386
NDUFB7	0.305334
ITPK1	0.305588
HLA-F	0.306326
THOC2	0.306426
ATP8A1	0.306441
EFNA1	0.306865
RBM7	0.306954
GUSB	0.307049
MGST3	0.307603
QKI	0.307637
MED16	0.307917
FNTA	0.308231
CADM1	0.308316
AP2M1	0.308331
THRA	0.308341
HHLA3	0.308351
ZNF3	0.308415
PRSS23	0.308879
CALB2	0.308934
ZIM2	0.309074
TOX4	0.309153
CTSD	0.309418
SCCPDH	0.309702
PHKB	0.309812
INPP5E	0.309956
SLC25A14	0.310006
PSIP1	0.310191
DHX8	0.31042
TUSC3	0.310525
TRPS1	0.310694
NET1	0.310899
RPL12P1	0.311058
2005-03-01	0.311083
DUS4L	0.311293
B9D2	0.311422
IQWD1	0.311427
PCCB	0.311502
TMEM160	0.311941
BNIP2	0.312016
CCBL2	0.312041
PRKAB2	0.312185
CCDC131	0.312469
CDC34	0.312484
COPB1	0.312574
DDX27	0.312804
USP33	0.312819
SMYD3	0.312898
PCTK2	0.312963
BRP44	0.313103
GATA6	0.313227
RHOB	0.313601
CROCCL1	0.313731
BRD3	0.313881
LY6G6C	0.31402
STK38	0.3141
CCNB1IP1	0.314115
CENPC1	0.314275
UGT1A3	0.314524
BANP	0.314524
VEGFB	0.314674
COL8A2	0.314718
FAM32A	0.314983
FBXO21	0.315107
PRKCH	0.315137
VPS35	0.315197
TCTN3	0.315412
ELP3	0.31588
MGP	0.315945
TRIP11	0.316204
ELF1	0.316209
FAM8A1	0.316214
PSG1	0.316214
DMXL2	0.316409
PLEKHF1	0.316494
NINJ1	0.316504
RBM9	0.316504
GLG1	0.316613
ASCC1	0.316718
RBPMS	0.316908
ZNF749	0.317177
TMEM123	0.317551
ASNA1	0.317586
SOX3	0.317795
GTF2I	0.31789
YAP1	0.318219
RPS17L4	0.318289
MYO10	0.318593
KHDRBS2	0.318758
NUP62CL	0.318987
NUDT21	0.319346
YBX2	0.319386
USP4	0.319511
HOOK1	0.31961
OSTM1	0.31974
TPR	0.319785
ERGIC2	0.320149
PDGFA	0.320493
UTX	0.320508
DSCR3	0.320583
RAB33B	0.320872
SPAG7	0.320907
HIST2H4A	0.321101
UBR5	0.321141
GOLGA2	0.321231
IFIT2	0.321346
ARMCX3	0.321395
GEM	0.32142
DNASE1L1	0.321705
IAH1	0.321754
SSBP2	0.321964
WWTR1	0.322153
KIF22	0.322293
MYO1D	0.322438
PMP22	0.322567
VEZF1	0.322612
TMOD1	0.322687
ILK	0.323046
MLXIP	0.323086
DPF2	0.323495
KIAA0892	0.323799
SPOP	0.323809
PCDHA12	0.323824
WEE1	0.323919
CLUAP1	0.324273
DNMBP	0.324308
PEX16	0.325086
TXNL4B	0.326262
SNX5	0.326327
PPP2R5C	0.326357
TMPRSS2	0.326477
WNT6	0.326686
ISG20	0.326746
WDR13	0.326861
SULT1A1	0.327
FAM120C	0.327135
JAK1	0.328092
BFAR	0.328122
DNM2	0.328182
2006-03-01	0.328212
CHIC2	0.328267
IFITM2	0.328432
UCKL1	0.328526
KCNMB4	0.328781
HCG2P7	0.328905
GOLGA7	0.329005
ECH1	0.329239
LAMA3	0.329259
CHRNB1	0.329394
CSNK2A2	0.329514
PCAF	0.329758
SLC44A5	0.329793
PCM1	0.329873
RALGPS2	0.330072
SCP2	0.330137
RBM16	0.330247
CLK1	0.330287
MID1IP1	0.330326
ST8SIA4	0.330331
ALOX12	0.330351
QARS	0.330366
SETD1B	0.330491
PTTG1IP	0.330496
FUT8	0.330596
CGGBP1	0.330631
HRASLS3	0.33074
UGT1A1	0.3308
ASL	0.330985
RNF19B	0.331374
PHTF1	0.331942
LY6E	0.332097
ANKRD26	0.332097
KLF5	0.332441
PMF1	0.332605
NR2C1	0.33283
TERF2	0.333034
SAV1	0.333074
ANXA5	0.333323
KRCC1	0.333433
ZBTB1	0.333672
RAGE	0.333827
MAZ	0.334291
ANKRD6	0.334505
RALBP1	0.33457
ATXN2	0.335243
CYFIP1	0.335338
SETDB1	0.335373
MAP2K1IP1	0.335488
PIM1	0.335617
IFT88	0.336026
RAP1GAP	0.336201
NBEA	0.336226
SGSM2	0.33649
MYO3B	0.33661
CCHCR1	0.336709
PODXL	0.336769
ACADM	0.336929
DPY19L1P1	0.336954
BFSP1	0.337078
LRIG1	0.337188
DHX32	0.337572
HIST1H2BJ	0.337587
SCNN1A	0.337717
GOLGA1	0.337846
HRASLS2	0.337886
LTA4H	0.338115
TNFAIP1	0.338225
TIAM1	0.33838
FBXO34	0.338564
RBM44	0.338764
CDC14B	0.339118
INTS1	0.339143
2010-09-01	0.339601
ORC3L	0.339641
ZC3H7A	0.34015
MYO6	0.340679
PTPRK	0.340689
PTEN	0.340753
MAFB	0.340798
TBC1D9	0.340873
GNPTAB	0.341078
CXXC1	0.341107
BCAR3	0.341137
TMEM87A	0.341302
EIF1B	0.341357
RLN2	0.34196
CRNKL1	0.34196
CPSF1	0.342269
DCTN4	0.342354
SEC31A	0.342374
ADAM10	0.342573
GUSBP1	0.342733
SH3GLB1	0.343022
MYST2	0.343057
RETSAT	0.343192
OBFC1	0.343436
GABARAPL1	0.343496
ENPP1	0.343666
[truncated: 1,081 more rows]

## Sheet: raloxifene
GeneID	f
SLC29A1	-0.875172
URB1	-0.863234
MRTO4	-0.829831
MYBL1	-0.811443
QTRT1	-0.787593
FLAD1	-0.774603
APP	-0.767487
EXOSC2	-0.760409
POLR2F	-0.759768
FBXW7	-0.754305
THBS3	-0.719723
CCND1	-0.708554
UTP20	-0.702476
TRAP1	-0.699668
WDR43	-0.69927
PUS1	-0.693526
ZNF787	-0.684691
MRPL4	-0.680267
HELLS	-0.68019
MCM7	-0.679331
PES1	-0.673728
CD3EAP	-0.667316
SFRS7	-0.664649
STC2	-0.66002
STMN1	-0.658802
AREG	-0.656417
FBXO22	-0.652647
DLEU2	-0.652583
POLE2	-0.650211
PSMB10	-0.645031
CCNE1	-0.644966
WDR76	-0.644338
MRPS2	-0.644159
TAF15	-0.643659
MRPL17	-0.64294
UGCG	-0.639363
DNAJC7	-0.63935
GAP43	-0.639145
TTLL12	-0.639132
IL17RA	-0.630797
WDR74	-0.62763
STARD13	-0.625938
UBIAD1	-0.62354
GPRC5B	-0.623027
WDR42A	-0.620244
HLA-DRB5	-0.617372
PBX2	-0.616911
RBMX2	-0.615051
PIK3R1	-0.613089
STK4	-0.613077
WDR4	-0.612243
PHF15	-0.612064
TTLL3	-0.609871
MCM6	-0.609204
NAT10	-0.609127
QTRTD1	-0.605216
FAM48A	-0.60119
PWP2	-0.598625
RBM13	-0.598036
NUP62	-0.597189
ESF1	-0.596356
NOL1	-0.593291
PPIF	-0.59274
GNAQ	-0.590214
FARSA	-0.589085
WDR46	-0.588367
MSX2	-0.586123
SNAI2	-0.585995
MED9	-0.584969
EMG1	-0.581751
NASP	-0.581174
EXOSC7	-0.579507
ZNF430	-0.579135
SLC25A12	-0.578366
NOL14	-0.578135
PDCD11	-0.576583
IMP4	-0.576506
XRCC2	-0.576455
EIF5A2	-0.575404
UNG	-0.575263
ARHGAP10	-0.574557
FUSIP1	-0.573942
KIAA0133	-0.57298
GJA1	-0.571198
ISG20L1	-0.570787
CRYGD	-0.569492
IDI2	-0.566735
TMPRSS3	-0.56671
PFKFB2	-0.56621
DTL	-0.565389
ABCF2	-0.562607
CCDC86	-0.561786
IMP3	-0.561735
GNL3L	-0.560465
FRMD4A	-0.556554
FANCI	-0.555375
ZNF586	-0.555028
METTL8	-0.555003
LIAS	-0.554182
EPS15L1	-0.553528
SETMAR	-0.553195
PA2G4	-0.552143
CABC1	-0.551951
SF3B3	-0.55172
SSB	-0.551438
MDFIC	-0.55031
TXN2	-0.550284
OR10B1P	-0.549489
NMT2	-0.546796
CA1	-0.545258
GNL3	-0.544783
MAD1L1	-0.543488
PRSS23	-0.543129
SLC27A5	-0.543078
DKC1	-0.540231
MREG	-0.539936
MRPS17	-0.539167
ECGF1	-0.538269
POLR1B	-0.537846
TNFRSF10C	-0.537282
RPL39L	-0.536795
RARA	-0.535448
RHOBTB3	-0.534961
ADAT1	-0.533909
PEO1	-0.53373
PPEF1	-0.531089
SLC25A10	-0.530806
EIF4A1	-0.530037
HSPB8	-0.529242
ACCN2	-0.529165
SDAD1	-0.526844
BAG2	-0.523292
BOP1	-0.52301
NR1H3	-0.522485
MYBBP1A	-0.520279
ARPC4	-0.519856
ACAA2	-0.516868
RAB31	-0.515663
PFKP	-0.515483
TIMM9	-0.515458
NPY1R	-0.514932
TFAP2C	-0.514137
LRRC8D	-0.513034
APOBEC3C	-0.512739
FASTKD1	-0.509688
PRKD3	-0.508995
PTCRA	-0.508072
ECM2	-0.505943
ZFAND1	-0.505315
FAM125B	-0.505277
ZPBP	-0.504584
CCDC81	-0.504328
FABP5	-0.503545
CPS1	-0.503122
HIP1	-0.50302
RLN1	-0.502968
EBNA1BP2	-0.502648
BCL7B	-0.502238
XPA	-0.501378
TRIP13	-0.499955
KNTC1	-0.499147
SUPV3L1	-0.499058
ANKRD1	-0.498865
CUTC	-0.498429
LAMC2	-0.497878
ZNF562	-0.497814
SARM1	-0.496737
DRG1	-0.496596
NUTF2	-0.496172
ZNF593	-0.496134
RUVBL1	-0.494839
SLC17A7	-0.493903
ZNF214	-0.493223
MRPS18A	-0.491915
ABT1	-0.4918
MTHFD1	-0.490979
AKAP1	-0.490825
AOF2	-0.489261
PFDN2	-0.487838
NYX	-0.485837
PRSS2	-0.48485
EBAG9	-0.484799
MAT2A	-0.484106
DHX35	-0.483837
TRIM14	-0.483811
ZNF195	-0.482632
MSH6	-0.482555
CCNH	-0.482529
KLK7	-0.48235
DLSTP	-0.480721
SPAG11A	-0.480657
RASL12	-0.479759
FLII	-0.47949
ACTC1	-0.478772
WDR12	-0.477362
POLR3K	-0.476785
PAICS	-0.475951
ARPC5L	-0.475669
KLRG1	-0.475592
MRP63	-0.474989
UAP1L1	-0.474566
MEP1B	-0.472797
NFIC	-0.471912
MPHOSPH6	-0.471053
LECT1	-0.470732
DLL3	-0.469117
SLC2A8	-0.469001
ADRB3	-0.468822
CAV3	-0.466668
TAF4B	-0.46586
TNPO2	-0.465603
BZW2	-0.464103
ASPHD1	-0.463693
ATP5G3	-0.46032
TUBGCP2	-0.459243
LIG1	-0.459012
TCEB3	-0.458269
MCM10	-0.458089
ADAMDEC1	-0.457115
CHST6	-0.455499
SS18L2	-0.453742
F11	-0.453217
IFI16	-0.452947
SMEK2	-0.452716
ADORA3	-0.45264
LPHN1	-0.452601
HNF1A	-0.451614
DDX56	-0.450242
CHCHD8	-0.450178
UCK2	-0.450113
THSD4	-0.447985
AK2	-0.446921
MCM5	-0.444779
FAIM3	-0.442279
PSMC5	-0.441612
RND2	-0.441599
SLC37A4	-0.441317
EMD	-0.441227
TTTY15	-0.441112
DDX24	-0.437509
LHB	-0.437316
MCM2	-0.437214
DYNC1I1	-0.436368
SRM	-0.435739
RPS26	-0.434906
SERPINE1	-0.43379
LRFN4	-0.43279
HSPA4	-0.432354
SCAND2	-0.432252
NFKB1	-0.431828
CA6	-0.431662
USP4	-0.431046
TEX264	-0.430238
SLC2A14	-0.429892
TMEM180	-0.428482
BUB1B	-0.428277
EIF3B	-0.427969
PSMC1	-0.427584
FAM35A	-0.426725
RPS6KA4	-0.425161
MAPKAPK3	-0.424584
MALL	-0.423648
RAPGEF6	-0.42325
SLC19A3	-0.423083
FOXI1	-0.422917
C2	-0.42275
RNF125	-0.421391
GTF3A	-0.420493
DAAM2	-0.419134
HCG9	-0.418634
GAL	-0.417903
KRT5	-0.417211
UBE2L3	-0.415223
BLCAP	-0.414967
SPP2	-0.414441
OLFM1	-0.413902
SYT5	-0.412659
NUP88	-0.412415
LAT	-0.411184
ZMPSTE24	-0.40953
RPS2	-0.406465
CXCR6	-0.405863
GJB3	-0.405568
KIAA1462	-0.404837
KIAA1128	-0.404093
PTHLH	-0.401541
RBM19	-0.400477
PPP1R9A	-0.400323
SNRK	-0.397925
NDP	-0.397374
ERLIN1	-0.396528
JMJD2D	-0.395643
PTDSS1	-0.395181
IFI27	-0.394771
PALB2	-0.394002
POLR2G	-0.393142
NOVA1	-0.390463
MACF1	-0.387936
FBN2	-0.387795
DAB2	-0.38777
ANP32B	-0.382615
NAT8	-0.382359
GALNT11	-0.378281
PSME2	-0.377871
ELTD1	-0.376678
DNPEP	-0.374998
WT1	-0.373639
FOXH1	-0.372985
IL1F9	-0.372536
AMN	-0.370203
RPL9	-0.369882
NFU1	-0.369126
NRTN	-0.368754
RPL7A	-0.3686
ASPA	-0.368356
CYP2W1	-0.365522
IFNW1	-0.364958
ARC	-0.36474
PGR	-0.361868
PITPNC1	-0.361855
MYBPH	-0.35202
OPN1SW	-0.350481
CYC1	-0.346404
TXNL4A	-0.344365
OR5I1	-0.343583
XCL1	-0.340223
TCP1	-0.339621
CCL5	-0.3388
PTCH2	-0.338467
CPEB1	-0.337351
MYL2	-0.334133
FOXO3B	-0.332478
SOCS3	-0.330619
MRPL24	-0.328285
EBI2	-0.327606
SAMD4B	-0.321977
SLCO1B3	-0.321964
RFPL1S	-0.320656
TUBB1	-0.319271
ZNF343	-0.317835
VTI1B	-0.314014
ADCYAP1R1	-0.31268
ZNF460	-0.308026
CALCR	-0.30741
KAL1	-0.304461
NR2E3	-0.30432
GRK1	-0.301986
ACSBG1	-0.300345
FKBP6	-0.298255
ODZ4	-0.295049
HIST1H3J	-0.294357
SOCS7	-0.291741
CCL22	-0.287509
ST7L	-0.286548
RAN	-0.284919
SAA2	-0.283188
POU2AF1	-0.281265
HSPB2	-0.280431
ITGB1BP2	-0.280124
SERPINA4	-0.279303
MPPED1	-0.278521
CCL15	-0.277456
CXCL13	-0.277187
GABRB3	-0.276764
TNS4	-0.275469
PRSS7	-0.271866
RTN1	-0.271366
ZNF157	-0.266544
TIE1	-0.265788
FAU	-0.263044
SAMD14	-0.259659
ERC2	-0.259646
DLG2	-0.258902
KCND2	-0.256248
DGKG	-0.254145
CST2	-0.251927
IL8RA	-0.250054
TEX14	-0.244977
ADRA1B	-0.24072
BAAT	-0.240527
SCTR	-0.23986
FOXB1	-0.236347
FAP	-0.235296
PRKCG	-0.234013
PACRG	-0.228833
ADAM3B	-0.228192
CYP2F1	-0.227794
ELA1	-0.223447
HK3	-0.21819
DAB1	-0.218011
OCA2	-0.213189
CACNG3	-0.206573
MUC4	-0.204034
GABRA1	-0.202739
LTF	-0.202277
DNAH2	-0.201841
ATP1A2	-0.2017
HBG2	-0.201623
TTC21B	-0.200431
NIN	-0.198174
GNAL	-0.195738
2004-09-01	-0.192404
TCAP	-0.192147
TRIM46	-0.191365
SLC8A2	-0.190404
SLC22A8	-0.175952
PCDHA2	-0.166015
HOXB8	-0.152961
AQP7	-0.137254
GJA5	-0.135959
KIR2DS3	-0.132855
RPA4	0.219793
GLTSCR2	0.256645
CETN2	0.265095
TRAF3IP3	0.267493
CKS1B	0.271622
FOXM1	0.282483
PTPRCAP	0.284253
VPS26A	0.298498
COX6B1	0.300601
ETHE1	0.301909
2005-03-01	0.30232
NFATC4	0.307769
RBMS2	0.315668
DVL2	0.315873
H3F3B	0.316553
SRPRB	0.316771
SLC31A1	0.317155
UBE2A	0.317207
RNF13	0.31822
PTPN22	0.320707
HEATR6	0.323695
TRIM28	0.324195
MAPRE1	0.324759
RTN4	0.326016
DPP8	0.326849
PPIB	0.331055
ITM2B	0.332876
GMEB2	0.333235
GMFB	0.335274
RBM23	0.336505
SAP30	0.336684
ARL8B	0.33812
APPBP2	0.33889
EIF3F	0.341018
NOMO2	0.341377
PHKG2	0.34257
TEX261	0.343685
ABL1	0.346648
TAOK3	0.353674
PTTG1IP	0.353726
PBEF1	0.3567
GUSB	0.359406
PPM1J	0.359611
FASTKD5	0.362971
SERINC1	0.365407
SH3GLB1	0.366228
CNOT1	0.366779
P2RY1	0.369882
LNPEP	0.37119
TNFAIP1	0.371331
WAPAL	0.373408
HBXIP	0.373716
SEPX1	0.37487
TAX1BP3	0.378448
ALOX12	0.379243
COPA	0.379499
CTR9	0.379948
PLA2G1B	0.381551
RALB	0.382795
ATPAF1	0.382948
NDUFA4L2	0.382948
IFT74	0.384205
RAB3GAP2	0.385154
P4HA2	0.386411
HLA-F	0.386552
DDR1	0.386885
CNDP2	0.388937
SUV420H1	0.389001
CLSTN1	0.38977
ZFY	0.390334
MYL6B	0.391347
RFX5	0.392245
MCFD2	0.392591
MSRB2	0.39336
TPM4	0.393425
PHF21A	0.39404
CAPN2	0.395733
MAN1A2	0.396399
ADAM17	0.3989
KRT6C	0.399477
TSPYL1	0.399785
PAAF1	0.400272
ZCWPW1	0.401362
TBK1	0.402734
MAP2K1	0.40317
PRKAA2	0.403183
SPRED2	0.403413
RAB1A	0.404542
ZFAND6	0.404798
WAC	0.405055
ATF4	0.407863
SSR4	0.407927
YIPF5	0.407978
HMGCL	0.408004
UTP14C	0.408812
PAX8	0.409312
GLI2	0.410171
CEP350	0.410748
PJA1	0.412223
TMEM5	0.41353
NELF	0.415467
INTS6	0.4158
YEATS4	0.416249
HMBOX1	0.417018
NGLY1	0.417313
GDI1	0.418595
MAP2K4	0.419596
DMXL2	0.419814
SSH3	0.420057
ATF7IP	0.420314
PIGH	0.420993
USP3	0.42166
COX7BP1	0.421891
TM9SF3	0.421942
RAB7L1	0.42234
SH2B3	0.423327
RABIF	0.423699
PDIA6	0.425507
RNF5	0.426302
KIAA0195	0.426392
CREBL2	0.42643
ALS2CR8	0.426456
PYGL	0.426494
TUBD1	0.427084
COPS7A	0.427815
WWOX	0.428212
KCNJ3	0.428289
EMP1	0.428854
SEC24C	0.429546
KLF9	0.430123
EDARADD	0.431213
ZNF274	0.43161
PTEN	0.431739
VPS35	0.431751
HOXA3	0.432777
PYGB	0.433239
EBP	0.43347
KLHDC8A	0.433829
REL	0.434124
TRIOBP	0.434957
ARHGEF10	0.435265
ORC4L	0.435893
TYR	0.43615
SLC25A23	0.436175
CACNB3	0.436188
PHLDA2	0.437304
CBLL1	0.43774
USO1	0.437752
ARL6IP5	0.437906
TXNDC9	0.438201
CDKN1B	0.439458
BTBD2	0.439817
COPS4	0.440612
HERC1	0.440676
ATXN10	0.44133
PRMT2	0.441702
FAM75A3	0.442189
TP53BP2	0.442587
TAZ	0.443035
FBLN1	0.444484
PVRL2	0.447254
SLC22A17	0.44728
PTPRK	0.44769
ASPH	0.449357
ZNF165	0.449395
BRAF	0.449947
SLC35E2	0.450075
IL10RA	0.451473
TSC22D2	0.451575
GULP1	0.451998
CSRP2	0.452306
TAF1B	0.452896
ACTR5	0.45314
BRF2	0.454089
ZCCHC14	0.454242
SEC16A	0.454678
WDR7	0.455473
FDPS	0.455935
PCMT1	0.456038
RWDD3	0.457717
R3HCC1	0.459564
DAK	0.460333
LZTFL1	0.4605
CLEC1A	0.46059
POT1	0.461154
GPSM2	0.461333
EXOC1	0.462154
PTPRF	0.462462
ZRSR2	0.464052
LRRK1	0.46409
TAGLN	0.464462
METT11D1	0.464552
CAT	0.464577
ZFYVE26	0.464936
IFNGR1	0.465949
HAGH	0.465949
ZNF184	0.466334
IRF2BP1	0.46636
FAM26B	0.466514
IL13RA1	0.46695
HSD17B4	0.466975
PPARD	0.467514
ANXA2P2	0.467911
KIAA0141	0.468463
UBBP2	0.46963
OPRK1	0.469822
CD46	0.469835
DENND4B	0.471925
BCMO1	0.472156
KIAA0196	0.472168
OSBP	0.472527
FAM134A	0.472707
PHLPP	0.472899
RTEL1	0.472912
MARK3	0.473104
ARHGEF3	0.473169
AGR2	0.47431
VPS13B	0.475695
GNRH2	0.475772
RAB22A	0.476682
SOD2	0.476836
GGPS1	0.477644
SLC2A6	0.477887
USP6	0.478336
PGPEP1	0.478336
MECP2	0.478375
HIVEP1	0.479529
DMTF1	0.479836
PRKACA	0.480567
GALK1	0.480721
KBTBD2	0.480862
TTLL4	0.481555
VPS13A	0.481824
PKP2	0.481862
CCND3	0.482298
FOXP3	0.482491
FBXL18	0.482939
CREB1	0.483914
ETNK1	0.484222
NAB1	0.485324
ARHGEF15	0.486761
CDC40	0.487492
FAM130A1	0.487658
HSPA5	0.487671
GPR137	0.487927
GGNBP2	0.488415
RBKS	0.488812
KIAA0323	0.490505
RABAC1	0.491069
TJP2	0.491659
RBM22	0.49289
SGMS1	0.49321
NUPL2	0.493685
ACRV1	0.49407
ZNF643	0.494531
ACSL1	0.494685
HECA	0.495121
ARFGAP3	0.495198
HIC2	0.495352
ENC1	0.495506
AHNAK	0.495839
SEC31A	0.496967
ARHGAP29	0.498314
SENP5	0.498429
PIK3CA	0.499468
TMEM66	0.499635
ATXN1	0.500417
SRR	0.501135
CORO2A	0.501481
NAT1	0.501507
SEC22A	0.502815
TPD52L2	0.503417
PUM1	0.503558
BCAR3	0.504507
IER5	0.504853
KLHL12	0.505456
AKR1C1	0.505751
GALT	0.506123
LDLRAP1	0.506456
CTH	0.506828
TMPRSS2	0.507174
TRPM4	0.507495
MKLN1	0.507649
HISPPD1	0.507815
CLIP1	0.507892
WSB1	0.508982
UBFD1	0.50929
ABTB2	0.509598
TMCO1	0.511649
SEMA4C	0.511713
DNAJC6	0.512406
KLHDC2	0.512932
SMAD3	0.51415
FAM59A	0.514329
SEC23B	0.514406
RYBP	0.514534
IGHMBP2	0.51506
ZNF500	0.515099
HEMK1	0.517394
USP5	0.518304
WNT7B	0.518727
EIF2AK3	0.519471
DDX58	0.519779
PCYT1A	0.520112
IFT88	0.520215
CHRNA9	0.520407
FCGR3B	0.521074
LASS2	0.521356
GSR	0.522831
NXF1	0.522844
PLEKHQ1	0.5241
CLCN3	0.524421
DDAH2	0.524639
TGFBI	0.524728
SRD5A1	0.525062
DPH1	0.525344
FILIP1L	0.525395
BET1	0.526485
KIAA0802	0.526716
IFITM3	0.526921
CPNE1	0.529268
CTSL2	0.529357
DEPDC2	0.529768
TDRKH	0.529947
CHRNB3	0.530409
ZNF446	0.533371
KRT17	0.53482
EXT1	0.534858
ANGEL1	0.535192
SUPT7L	0.53523
KIAA0174	0.53541
CYB5R1	0.536256
ANKRD10	0.537718
ERO1LB	0.538013
WDR44	0.538372
SIRT2	0.538667
UNC13B	0.538756
ACOT8	0.538821
RND3	0.538885
VPS37C	0.539
SEMA6D	0.539526
GPRC5A	0.540231
FAM114A1	0.540847
CEND1	0.541193
NCOA3	0.541372
SMPD1	0.541462
IDI1	0.542283
ZBTB1	0.544052
ZNF32	0.544104
HIST1H2AG	0.544193
SEZ6L2	0.544719
AHI1	0.544847
PLEKHF2	0.54554
AGGF1	0.546553
HIST1H2AE	0.546822
MT1X	0.548104
KIAA0652	0.548232
MCL1	0.548912
NEU1	0.549848
CHN2	0.551092
OSMR	0.551861
LMO3	0.552207
ADAM9	0.55222
USP34	0.55231
OTUB2	0.552631
STX7	0.553233
IHPK1	0.55499
TSPYL2	0.556016
SPEN	0.556054
CLPX	0.55649
RB1CC1	0.556824
IL1R1	0.557567
CDK2AP2	0.558273
MOBKL1B	0.558401
AKR1A1	0.55885
SH2B1	0.559003
F8	0.559965
INSIG1	0.560132
STIM1	0.560991
VAV3	0.561235
SEC24A	0.562094
PRCP	0.56285
RABGEF1	0.563786
LAMB3	0.56403
RNASEL	0.564389
DNAJB9	0.56471
RAPGEF2	0.565799
CLDN4	0.565979
KLF3	0.567261
HEY1	0.567261
HIST1H2BJ	0.567748
POLR2C	0.567915
ZSCAN5	0.567966
HIST1H2AD	0.56921
H1FX	0.569839
SLC31A2	0.569903
SETX	0.570223
HBP1	0.570377
EFNA1	0.570493
SERINC3	0.571416
TMEM135	0.571826
PPM1E	0.57366
ZNF318	0.575314
MANBA	0.57657
COPB1	0.57684
OSBPL11	0.578879
HIST1H2BK	0.57902
CD55	0.581238
CHRNB1	0.581853
ISG20	0.582264
UGT1A3	0.583007
UBE2H	0.583674
TSC1	0.584533
CYP17A1	0.586187
HIST1H2BI	0.586713
STXBP1	0.587585
EDNRA	0.588329
UGT1A6	0.588944
MICA	0.589624
LDLR	0.591547
SUMO1P2	0.591611
CCDC28A	0.592855
WDR32	0.592919
SLC4A4	0.593573
NRBP1	0.594291
SATB2	0.594471
DDIT3	0.595279
SGPP1	0.595945
SPATA7	0.596176
PRDM10	0.59642
IL1A	0.596625
PREB	0.596625
NAP1L2	0.596817
HCFC1R1	0.597318
SEC24D	0.599202
TACSTD2	0.599754
OCLN	0.600908
ACVR1	0.601369
DHCR24	0.601895
PRRC1	0.602139
LENEP	0.603908
USF2	0.604306
KIAA0513	0.604511
DCTN2	0.604921
HIST1H4D	0.60537
BTBD3	0.605845
SRGAP2	0.606755
ZNF140	0.606781
SIDT2	0.60896
KIAA1305	0.610935
GADD45A	0.611538
MAP3K3	0.612153
SLCO4C1	0.612217
APAF1	0.612718
SLC16A2	0.615154
COL4A5	0.615308
PIGA	0.616539
TBC1D5	0.616641
RRBP1	0.618539
TSC22D3	0.618924
KIR2DL4	0.61909
ATXN2	0.62018
PKN1	0.620244
APBA3	0.621168
MR1	0.624425
NR3C1	0.624591
NUDT4	0.624643
PTPRA	0.625373
POLD4	0.625732
STCH	0.625938
VPS54	0.629015
BECN1	0.629079
RWDD2A	0.630669
SNX13	0.6324
MAP1LC3B	0.633311
EPB41L5	0.63349
RELB	0.636042
RAB9A	0.63608
GDF15	0.638094
NEK9	0.640863
YPEL5	0.642235
SCYL3	0.642646
RABGAP1	0.643415
RRAS	0.646069
UNC5CL	0.646441
FAM117A	0.646813
OGDH	0.649339
SLC2A3P1	0.649647
SLC12A5	0.649775
NFIL3	0.649942
DNAJC1	0.651378
TERF2	0.654532
PLEKHG6	0.655378
WDR52	0.655468
PDE6D	0.658482
MMD	0.659289
JRKL	0.661264
RIN2	0.663123
SLC6A6	0.663252
HIVEP2	0.665419
FOXA1	0.668778
RPL12L2	0.674292
GOLGA5	0.674997
PDE4DIP	0.675266
TSC22D1	0.676792
TFAP2A	0.682652
KCNS1	0.68755
CDKN1A	0.689936
OR2A4	0.693693
TJP3	0.693731
STRN	0.695359
NUCB2	0.696488
HMGCR	0.697539
TRIM2	0.700976
NDEL1	0.703899
HIST1H3G	0.711811
PAQR6	0.716222
TRIM23	0.716978
ATP1B1	0.718453
DUSP1	0.725634
SLC35E3	0.729404
AMIGO2	0.733943
HIST1H2AM	0.735943
SREBF1	0.738687
DDIT4	0.741559
SLC33A1	0.744855
PJA2	0.776629
GOLPH3L	0.784259
HIST1H3H	0.792286
DBP	0.792889
GPX2	0.796941
FZD2	0.815251
VAC14	0.816098
CCNG2	0.887751

## Sheet: fulvestrant
GeneID	f
JAK2	-0.674477
PDCD11	-0.650541
DPH2	-0.62371
ADCY9	-0.61884
PPAT	-0.605938
MED13L	-0.59367
SMOX	-0.592339
ADCY1	-0.589426
KLF10	-0.581997
HSPB8	-0.568874
PIK3R1	-0.564074
RASGRP1	-0.562566
RRP1	-0.561927
PPRC1	-0.561664
RCL1	-0.559905
SLC39A8	-0.557199
RPP25	-0.555899
MPPED2	-0.549316
RAI14	-0.547686
EGR3	-0.543329
IGFBP4	-0.542009
PUS1	-0.538764
CELSR2	-0.534063
RRS1	-0.533419
FHL2	-0.531445
SULF1	-0.530273
SLC19A1	-0.528153
NPY1R	-0.521865
MYC	-0.521522
SLC6A14	-0.517299
CD44	-0.516033
RAPGEFL1	-0.516026
CBFA2T3	-0.514761
KIAA0133	-0.512988
DDX10	-0.511675
BYSL	-0.510087
FLNB	-0.508098
CTPS	-0.507713
NPY5R	-0.507138
PNO1	-0.506036
FLAD1	-0.505872
SMAD7	-0.504878
STC2	-0.501676
MOCS3	-0.500332
CA12	-0.498638
TGIF2	-0.498609
FAM102A	-0.498382
WWC1	-0.496791
CXCL12	-0.496715
SLC2A1	-0.496006
MYBL1	-0.493887
E2F5	-0.492068
KIAA0020	-0.490818
ASB13	-0.490513
STARD13	-0.48988
MSX2	-0.489049
RAB17	-0.487371
TSR1	-0.48552
TIPARP	-0.484934
TTLL12	-0.484631
WDR74	-0.484575
ZNF30	-0.483828
PWP2	-0.480722
ERLIN1	-0.480289
CA2	-0.477556
CCND1	-0.477217
SCO2	-0.473158
ABAT	-0.472323
PEO1	-0.471858
SLC25A15	-0.470799
PMM2	-0.46919
GNL3L	-0.46619
SLC16A6	-0.464597
RAB31	-0.463908
UGCG	-0.46258
AKAP1	-0.462443
IER3	-0.462304
INHBB	-0.462279
CHSY1	-0.461065
YRDC	-0.460919
RARA	-0.460659
TPD52L1	-0.459826
IMP3	-0.459737
MREG	-0.457935
FBXL6	-0.457903
XRCC2	-0.456853
EPS15L1	-0.456826
SGK	-0.454483
FJX1	-0.454003
GFRA1	-0.453579
MICB	-0.4534
SULT2B1	-0.453027
BOP1	-0.452937
XPO6	-0.451842
CSNK2A1	-0.451183
PYCRL	-0.450644
GDF15	-0.45026
DDX21	-0.450153
BCL2	-0.450141
SLC3A2	-0.45011
CDC6	-0.449998
PDZK1	-0.449589
CARD10	-0.449044
ELK4	-0.448721
CCNE1	-0.446811
ITPK1	-0.446735
ZNF239	-0.443291
CAD	-0.442855
CCNE2	-0.441814
MACF1	-0.4397
UBIAD1	-0.439604
UMPS	-0.439305
NOL1	-0.437777
TPCN1	-0.437304
INPP5F	-0.435551
TPBG	-0.43315
SLC22A5	-0.432894
TMPRSS3	-0.43223
SLC20A1	-0.43199
SMCR7L	-0.431837
OGFOD1	-0.431685
TFAP2C	-0.430774
PMAIP1	-0.430511
PDSS1	-0.43021
ZNF783	-0.430013
RAD50	-0.42868
TMEM28	-0.428528
HEATR1	-0.428469
NRIP1	-0.427879
MAPT	-0.427789
MAP6D1	-0.42677
ETS2	-0.426548
PDCD4	-0.426337
PLEKHO1	-0.42537
DDX56	-0.425126
GFOD2	-0.425038
SLC7A5	-0.424145
TIPIN	-0.423932
CD3EAP	-0.423909
ZC3H3	-0.423878
DTL	-0.422642
MYST4	-0.422518
GFOD1	-0.422377
WDR77	-0.421479
POLR1E	-0.421354
EXOSC2	-0.420802
FUSIP1	-0.420696
PRR7	-0.420642
IL17RB	-0.420557
GPD1L	-0.420297
ZNF142	-0.418807
SCNN1A	-0.418789
FOSL1	-0.418733
RBM13	-0.418082
MRPL17	-0.417236
NOL6	-0.415898
TELO2	-0.414963
DKC1	-0.414319
NKRF	-0.413782
SNORD10	-0.412604
UBE2S	-0.412277
XRCC3	-0.412221
CCDC86	-0.411743
MPST	-0.411561
MSH6	-0.411238
ISG20L2	-0.410706
SPDEF	-0.410331
BCS1L	-0.410324
POLR3E	-0.409505
PRR3	-0.409431
TRAF3	-0.409395
UCK2	-0.409378
MCM10	-0.409261
ERCC6L	-0.409036
SLC9A3R1	-0.408808
RRP12	-0.408065
TRAF3IP2	-0.407517
WDR12	-0.40701
SLC19A2	-0.40598
ARFGEF1	-0.405686
IL6ST	-0.40497
RABEPK	-0.404854
GRPEL1	-0.404807
PFKFB3	-0.404676
RET	-0.403384
SLC29A1	-0.403011
MPZL1	-0.402848
TBC1D4	-0.401923
MYB	-0.401869
GADD45B	-0.401678
XBP1	-0.4016
MAPKAPK5	-0.400503
EXOSC4	-0.400469
TSKU	-0.39967
THOP1	-0.39952
E2F6	-0.399028
SETD8	-0.398997
NOC3L	-0.398896
RNF44	-0.398418
SLC25A32	-0.398405
WWP1	-0.396953
SOLH	-0.396392
PAK1IP1	-0.395923
GCN1L1	-0.395158
AMD1	-0.395
HMOX2	-0.394801
BAG1	-0.39433
DDX28	-0.394175
ARTN	-0.392153
PUS7	-0.391816
ZNF408	-0.391666
CASP8	-0.391282
CDC25A	-0.39091
CHEK2	-0.39064
FAM60A	-0.390631
GEMIN4	-0.390564
PRPF4	-0.390564
PHLDA1	-0.39047
OTUD4	-0.39012
KCNF1	-0.390032
RAD51	-0.388758
EIF3B	-0.386653
THBS1	-0.386224
SIAH2	-0.385971
LRIG1	-0.385459
PPAN	-0.38536
PRMT7	-0.384831
REV1	-0.384707
CHST10	-0.384106
ZNF8	-0.383455
CCNB1IP1	-0.383368
TXNL4B	-0.38311
OSBP2	-0.382291
NOL5A	-0.382273
NMD3	-0.381335
OVOL2	-0.380917
WDR3	-0.38072
RBBP8	-0.380237
SFRS7	-0.380199
GARNL4	-0.380011
FAM86C	-0.379277
ZNF232	-0.379073
SPATA2L	-0.378673
NUP210	-0.378252
IGF1R	-0.377536
MTSS1	-0.376753
OPN3	-0.375848
P2RX5	-0.375251
GALNT14	-0.374845
TMEM177	-0.374619
RHOBTB3	-0.374336
GPRC5B	-0.373414
GNL3	-0.372698
MAX	-0.372563
PTGES	-0.372197
TSEN2	-0.372175
PAPD1	-0.371686
COX4NB	-0.371282
METTL8	-0.371093
GJA1	-0.370167
MAP4K5	-0.370016
POLR3C	-0.369969
FER1L3	-0.369906
PITPNB	-0.369442
UBE2G2	-0.369175
DNAJA3	-0.368477
AMPD2	-0.367229
PRSS23	-0.367162
SUPV3L1	-0.36643
KLHL21	-0.365867
HELLS	-0.364126
NCOR2	-0.363966
NGDN	-0.363343
TOE1	-0.363291
NFATC3	-0.363147
LTBR	-0.362948
SRM	-0.362918
EHD1	-0.362766
SLC7A1	-0.362761
ARMC6	-0.362732
GAB2	-0.362685
ASPHD1	-0.361323
KLF11	-0.360944
SAMD4A	-0.359849
SLC16A1	-0.359586
TMEM104	-0.358949
RRP15	-0.358285
GAN	-0.358101
PHF17	-0.357908
CENPA	-0.357863
GNA13	-0.357764
SUSD4	-0.357531
POGK	-0.356858
ZNF692	-0.356137
SMYD5	-0.355917
WISP2	-0.354744
CDCA4	-0.354719
PPP1R3D	-0.354338
BICD1	-0.354163
HLA-DRB5	-0.353626
MRTO4	-0.353505
CALML4	-0.353505
POP1	-0.353375
NDRG3	-0.352257
ITGA2	-0.352255
RHOBTB1	-0.352121
POLR3K	-0.352044
GART	-0.351398
AXIN1	-0.35127
PPIF	-0.350994
RNF4	-0.350671
TRIM27	-0.350617
NP	-0.35061
TIMM8A	-0.350554
GRWD1	-0.35053
RHBDF2	-0.350272
NOL14	-0.349587
CCDC85B	-0.349482
ABCF2	-0.349064
MCM7	-0.349006
EIF2S1	-0.348905
MGP	-0.348714
KRT8P12	-0.348032
FAM57A	-0.347828
METTL1	-0.34781
NT5C2	-0.346809
METTL2B	-0.346636
TRMT12	-0.34592
UTP14A	-0.345759
POLR1C	-0.345418
BAHD1	-0.344866
SRPK1	-0.344608
LRP5	-0.344583
UTP18	-0.34391
ABCF1	-0.343477
SPHK1	-0.343425
BXDC2	-0.343367
POLR2D	-0.342673
CRKL	-0.34205
HLA-DRB4	-0.341866
MLH3	-0.341704
SMARCC1	-0.341637
BICD2	-0.341581
NLE1	-0.34148
RNF138	-0.341284
GTF3C4	-0.341266
CTSD	-0.340539
ACTR5	-0.340452
PTRH2	-0.340358
TOMM40	-0.340084
RIN1	-0.339772
RRP9	-0.33957
PITX1	-0.339332
KIAA0664	-0.339323
POLE3	-0.338877
SNAPC4	-0.338861
FOSL2	-0.338343
ISG20L1	-0.338132
ZNF26	-0.338071
BCL2L11	-0.337876
ADCY3	-0.337719
UTP20	-0.337705
RRP1B	-0.337604
LRFN4	-0.337324
RBBP5	-0.337077
HPCAL1	-0.336476
DLC1	-0.336368
OTUD3	-0.336182
NCOA4	-0.336121
SIRT7	-0.336047
GPHN	-0.33596
WDR55	-0.335856
CAP2	-0.33565
IRS2	-0.335174
SLC25A22	-0.334288
NSUN5C	-0.334205
SETMAR	-0.334142
CDC37	-0.333583
SACS	-0.333455
ZNF276	-0.332726
LRP8	-0.332549
TRMT1	-0.332477
ANKRD15	-0.332376
AK3L1	-0.332302
NUFIP1	-0.332071
HNRPF	-0.331914
MLPH	-0.331797
SNORA70	-0.331705
FAM38A	-0.331629
NAT10	-0.330976
ZWILCH	-0.330951
STK10	-0.330691
PANX1	-0.330087
FPGS	-0.330078
SLC25A17	-0.329443
NARS2	-0.32908
ZNF146	-0.328994
TNPO2	-0.32886
RABEP1	-0.328222
TIMM17A	-0.327821
GATA4	-0.327659
TLK2	-0.326892
CDT1	-0.32673
PGR	-0.326589
AP4M1	-0.326288
CHEK1	-0.326025
STEAP3	-0.325155
DENND4B	-0.325123
GGA2	-0.325103
NXT1	-0.323905
RANBP5	-0.323768
HK2	-0.323685
CAMSAP1L1	-0.322936
SCARB1	-0.322516
SCML1	-0.32246
PEX11A	-0.322289
MAT2A	-0.321832
IFRD2	-0.32143
NSUN5	-0.321201
SLC27A2	-0.320256
CSNK1G1	-0.320059
DFFB	-0.31989
TUBGCP4	-0.319803
WDR46	-0.319718
MRPL15	-0.319125
MRS2L	-0.318921
PMS1	-0.318874
BARD1	-0.318524
CHCHD8	-0.318333
NUP98	-0.318118
GEMIN6	-0.318001
OSTF1	-0.3179
NT5DC3	-0.317779
DNM1	-0.316955
UCHL5IP	-0.316489
IMP4	-0.315524
REEP4	-0.315389
SLC32A1	-0.315091
DDX19A	-0.314844
NUFIP1P	-0.313984
ELF1	-0.313571
FABP5	-0.313441
NIP7	-0.313336
SNORA71C	-0.313304
NOLC1	-0.31264
MTRR	-0.31225
CUTC	-0.312241
RNPS1	-0.311828
CEP68	-0.311776
DRG1	-0.311689
EIF5B	-0.311379
AASDHPPT	-0.311034
PSMC3IP	-0.310715
ZNF200	-0.310464
DPAGT1	-0.310098
ZNF195	-0.310039
ZNF259	-0.309618
STX3	-0.308994
FKBP4	-0.308265
IL24	-0.30817
ARMCX2	-0.308024
THAP4	-0.308002
LARP4	-0.307959
NOL8	-0.307257
SFRS1	-0.306826
MRPS30	-0.306777
RAMP1	-0.306501
XPNPEP1	-0.30642
BMPR2	-0.306319
MTERFD1	-0.30605
FIP1L1	-0.305949
LSG1	-0.305047
MRPS2	-0.304589
IMPAD1	-0.304465
TBL3	-0.304326
KLHL18	-0.303597
ELL3	-0.30359
ZBTB24	-0.303382
DICER1	-0.30302
HNRPAB	-0.302949
DDHD2	-0.302491
RNF167	-0.302477
BAZ2A	-0.302051
DIAPH1	-0.302004
ETF1	-0.301961
ZNF331	-0.301638
MOCOS	-0.301499
POLR1D	-0.301468
KLF4	-0.301319
MCM6	-0.301277
PMPCA	-0.301147
EIF1AX	-0.301012
ESRRA	-0.300756
SDCCAG3	-0.300289
EMG1	-0.300191
NOL9	-0.299984
HTR1E	-0.299722
SNRPA	-0.299408
TRIP13	-0.299307
MPP3	-0.298723
MTR	-0.298382
NARG1	-0.29829
NUP188	-0.298212
VDR	-0.298034
OLFM1	-0.297897
TFDP1	-0.297776
TNFRSF10B	-0.297612
PTK2	-0.297449
TATDN2	-0.297446
PLEKHM2	-0.297426
PRMT5	-0.297343
YTHDF1	-0.297332
PPFIA1	-0.296863
TMEM24	-0.29682
HOMER1	-0.296437
ZNF35	-0.296179
PDGFB	-0.296158
DDEF1	-0.296082
PVR	-0.295956
CXCR7	-0.295786
CDH26	-0.295768
DUSP14	-0.295665
HLA-DRB1	-0.295644
DDX11	-0.295229
RHOD	-0.295036
B3GALNT1	-0.294929
RPP40	-0.294718
RALGDS	-0.294691
QTRTD1	-0.294628
ZNF84	-0.294619
FBXL15	-0.29454
TFB2M	-0.294482
SLC1A5	-0.294226
DDX31	-0.294116
SCYL2	-0.294015
RUVBL1	-0.293881
DIMT1L	-0.293499
PDK1	-0.293441
GTPBP4	-0.293374
AKAP11	-0.293124
MPHOSPH10	-0.2929
PUS3	-0.292759
GCH1	-0.292725
PISD	-0.292546
TBRG4	-0.292427
AREG	-0.292101
RIF1	-0.292009
SLC7A6	-0.291933
NFIC	-0.291861
CCNJ	-0.29176
GPC1	-0.291154
NUDC	-0.29115
CPM	-0.290921
MPP6	-0.290903
THBD	-0.290344
SEH1L	-0.290053
USP12	-0.289947
HYAL2	-0.289934
GPS1	-0.289774
GTPBP6	-0.289588
PALB2	-0.289359
BRIP1	-0.289146
PPP2R5A	-0.28858
IDH3A	-0.288509
DNTTIP2	-0.288484
SLC39A14	-0.288439
DYNLT3	-0.287786
VPS13A	-0.287775
NOLA1	-0.287048
TRIM13	-0.286992
ENDOD1	-0.286783
PIK3R2	-0.286779
ZMYND11	-0.286736
ERCC3	-0.286727
IPO4	-0.286038
FDFT1	-0.285998
ZNF85	-0.285942
NINJ1	-0.28589
FTSJ3	-0.285798
MSTO1	-0.285295
ANAPC1	-0.28514
AHSA1	-0.285033
SGK3	-0.284905
MOAP1	-0.284739
BCL11B	-0.284086
ESF1	-0.283449
B4GALT1	-0.283404
AK2	-0.283352
SMEK2	-0.282962
INTS9	-0.282659
EIF4G1	-0.282558
GNL2	-0.282311
PELP1	-0.282042
MERTK	-0.281914
PEX5	-0.281707
KCTD15	-0.280713
NADSYN1	-0.280686
NETO2	-0.280388
TMEM109	-0.280271
PEX10	-0.280114
OSMR	-0.279986
HTRA2	-0.27989
AATF	-0.279795
F12	-0.279672
FOXK2	-0.279649
SF3A3	-0.279602
TMED2	-0.279412
SRF	-0.27936
A4GALT	-0.279192
ADIPOR2	-0.279122
TOR3A	-0.278963
KTELC1	-0.278938
RMND1	-0.278884
MRPL4	-0.278626
BCL6	-0.27857
ABHD2	-0.278449
ADM2	-0.278126
TRIM14	-0.277944
ZNF593	-0.27778
MINA	-0.277744
GJB3	-0.277731
KRR1	-0.277475
DTWD1	-0.276979
CHRNA5	-0.276833
DCLRE1A	-0.276692
TYRO3	-0.27669
VEZF1	-0.27649
BMS1	-0.276275
CLCN2	-0.276212
SLC4A7	-0.276174
ZCCHC4	-0.27612
ALDH1B1	-0.275981
RUNX1	-0.275918
AARSD1	-0.275873
AP3M2	-0.275837
USP46	-0.275462
SH3BP5	-0.275361
MAP7D3	-0.275211
RNF113A	-0.275157
HEY2	-0.274856
MRPL34	-0.274735
TIAM1	-0.274675
CEBPZ	-0.274491
SHQ1	-0.274291
WDR43	-0.274233
PCYT2	-0.274098
SLC24A6	-0.273954
ATP6V0B	-0.273752
AHCTF1	-0.273355
AOF2	-0.273097
ADSS	-0.272702
MRPS12	-0.272372
GTF2F2	-0.272296
MTX2	-0.272249
SAC3D1	-0.272191
PAQR4	-0.272143
DDX18	-0.271919
WDR68	-0.271917
SPG7	-0.271531
PCP4	-0.271405
TMEM134	-0.271365
ZBTB40	-0.271297
ENDOG	-0.271008
RNF126	-0.270898
TBL2	-0.270887
HPS6	-0.27066
HGS	-0.270451
ZNF330	-0.27005
LAD1	-0.269944
NUP153	-0.269917
ZNHIT2	-0.269816
TM7SF2	-0.269765
RSC1A1	-0.269709
CLDN7	-0.269702
CRNKL1	-0.2697
SLC35F2	-0.269413
DHX34	-0.269235
PLAUR	-0.26908
GDI2	-0.268926
LMAN1	-0.268762
ZBTB11	-0.268553
TAF4B	-0.268546
SNX5	-0.268508
OPRS1	-0.268457
RNPEP	-0.268389
TASP1	-0.268315
UBR5	-0.268279
GLRX2	-0.26805
ZNF675	-0.267988
NMT2	-0.267945
MPHOSPH8	-0.267853
RANGAP1	-0.267743
EIF2B3	-0.267368
SCAP	-0.267227
CABC1	-0.267213
PCOLCE2	-0.267029
SCLY	-0.267003
ZNF32	-0.266899
WDR5B	-0.266466
DGKZ	-0.266242
KCTD3	-0.265856
THNSL1	-0.265634
SERTAD2	-0.265528
ELOVL2	-0.265499
BAG2	-0.26536
GTF2E1	-0.265248
TEX10	-0.264967
CLPP	-0.264837
TH	-0.264824
EHBP1	-0.264687
XK	-0.264676
PWP1	-0.264299
ZNF643	-0.264065
TEAD4	-0.264036
POLR1B	-0.263998
THAP11	-0.263843
CSNK1E	-0.263764
RFC3	-0.263758
SLC27A5	-0.263527
NBPF14	-0.263518
WRN	-0.263473
POLQ	-0.263367
TOB1	-0.263264
AP1S2	-0.26308
GRIN3B	-0.262927
RGS16	-0.262748
PANK4	-0.262631
PEX16	-0.262609
SNX1	-0.262373
ANKRD5	-0.262277
RPP38	-0.262187
RPIA	-0.26218
LMBR1L	-0.262151
GINS3	-0.262097
MECP2	-0.262001
MRPS27	-0.261758
SETD4	-0.261678
STK4	-0.261397
BRD9	-0.26122
LRRC8B	-0.261004
PSME4	-0.260627
SDAD1	-0.260574
AGPAT5	-0.260461
MBP	-0.260412
DBR1	-0.259981
TRIM8	-0.259476
RABL2A	-0.259398
LAMA3	-0.259196
WAPAL	-0.258769
FXC1	-0.258716
CHD1	-0.258617
SYT12	-0.258574
AKT1	-0.258538
MDM2	-0.258505
NOL12	-0.258251
RPAP2	-0.257822
CUL4A	-0.257607
ALDOC	-0.257549
ERO1L	-0.25754
CAND1	-0.257479
HCCS	-0.256956
PRIM2	-0.256905
GTF2H2	-0.256792
MEPCE	-0.256548
ZNF148	-0.256157
TIMM23	-0.25609
NFAT5	-0.256025
MLX	-0.25552
POLG2	-0.255491
FNTB	-0.25508
PFAS	-0.255049
ANGEL1	-0.255029
SOBP	-0.254418
PODXL	-0.254192
ATP2A2	-0.254077
PDLIM5	-0.25397
HDAC4	-0.253916
CCT2	-0.253727
MALT1	-0.253687
B4GALT5	-0.25368
TGFBRAP1	-0.253543
CBR1	-0.253487
CD320	-0.253447
KIAA0090	-0.253411
SLC24A3	-0.253207
METTL3	-0.252904
ARL2	-0.252827
NTHL1	-0.252726
BECN1	-0.252381
RANBP2	-0.252204
TCERG1	-0.251948
ATP2C1	-0.25142
CTNNBL1	-0.251353
G3BP1	-0.251014
DCUN1D3	-0.250931
CDC7	-0.250844
DGKH	-0.250669
EIF4B	-0.250583
POLE	-0.25057
RAB11FIP3	-0.250534
SFRS2	-0.250489
ZNHIT4	-0.250433
UNG	-0.250431
DFFA	-0.249982
BUB3	-0.249897
SKIL	-0.249762
XPO7	-0.249753
TNPO1	-0.249401
UGCGL2	-0.249026
B4GALT3	-0.248923
ZRF1	-0.248923
SPATA2	-0.248557
FARS2	-0.248481
GALNS	-0.248407
TSFM	-0.248306
E2F1	-0.248279
FEM1B	-0.248205
UAP1	-0.248108
TMEM33	-0.248084
USPL1	-0.248012
CBFB	-0.247978
CDC123	-0.247577
ACTR8	-0.247478
RANGRF	-0.247294
USP7	-0.247054
PITPNC1	-0.247009
NUP62	-0.247004
SLC39A6	-0.24695
UTP6	-0.246573
IRS1	-0.246439
CDC34	-0.246282
CHMP7	-0.246246
BRD3	-0.246232
SUZ12	-0.246096
PFKM	-0.246093
TTC13	-0.246039
POLD2	-0.246017
WARS2	-0.245799
UBL4A	-0.245669
SLC38A2	-0.245588
NCLN	-0.245487
CNNM3	-0.245485
KRT13	-0.245196
CCND3	-0.24509
PNN	-0.245077
CD47	-0.244996
AZI1	-0.244565
CAMK2G	-0.244552
PHKG2	-0.244525
IFRD1	-0.244522
EXOSC9	-0.244491
CIAPIN1	-0.244249
SFRS6	-0.244226
TTLL1	-0.244141
LETM1	-0.244033
ABHD6	-0.243928
ZFP36	-0.24384
STC1	-0.243468
KIAA1199	-0.243389
POLR3F	-0.24327
TMCO6	-0.243246
STCH	-0.243196
PUF60	-0.243093
SH2B2	-0.243026
P2RY2	-0.242691
FAS	-0.242552
PREP	-0.242375
FAM29A	-0.242314
RAB23	-0.242175
NUPL2	-0.242083
SART3	-0.242079
RING1	-0.242027
NME1-NME2	-0.241967
HDAC2	-0.24165
DDAH1	-0.241183
IQCB1	-0.240856
ZNF124	-0.240656
PRKAG2	-0.239916
CHERP	-0.239619
FARSA	-0.239393
FKBP11	-0.23929
PODXL2	-0.239207
SPATA5L1	-0.23918
EEA1	-0.239121
POLR3G	-0.239121
CRAT	-0.239072
PDZD4	-0.238978
SAPS1	-0.238868
MRPS17	-0.238827
PHACTR4	-0.238825
CCDC21	-0.238621
CRK	-0.238598
MKKS	-0.23858
CCDC41	-0.238244
PRIM1	-0.238226
YWHAH	-0.238123
TSPYL5	-0.237941
FREQ	-0.237788
SF3A2	-0.237719
PABPC4	-0.237474
FZD3	-0.237241
TMEM1	-0.23712
CENTD1	-0.236989
TICAM1	-0.236985
ADRBK2	-0.236915
DNAJC11	-0.236756
GCDH	-0.236687
PSME3	-0.236597
FAM48A	-0.236561
SLC4A2	-0.236534
TMEM93	-0.236453
THTPA	-0.23637
RBM28	-0.236197
PFDN2	-0.236179
KRT19	-0.236128
PA2G4	-0.236108
DUSP2	-0.235957
GPR172A	-0.2356
KIAA0409	-0.235394
ENTPD6	-0.23534
EEF1E1	-0.235176
MEN1	-0.234896
SURF2	-0.234849
HPS1	-0.234719
PTP4A1	-0.234658
DAPK3	-0.234645
VEGFA	-0.234393
TCOF1	-0.234306
TRIM44	-0.234301
RNMTL1	-0.234164
MAPK6	-0.234124
HN1L	-0.234041
TMCC1	-0.233574
PLOD2	-0.233552
ABCE1	-0.233422
RWDD2B	-0.233141
PFKP	-0.233063
BPHL	-0.233029
SVIL	-0.232744
ERCC8	-0.232719
ASXL2	-0.23265
CHST11	-0.232598
HRK	-0.232526
DHX16	-0.232401
CEP63	-0.23236
HARS	-0.231864
ZNF814	-0.231492
TOMM20	-0.231323
POLE2	-0.231178
EIF6	-0.231173
CENTD2	-0.231173
ISCA1	-0.231128
NUP155	-0.231021
SUPT16H	-0.230967
TMEM43	-0.230947
PPM1E	-0.230608
RAD17	-0.230536
CDC42EP1	-0.230428
MRP63	-0.230197
TFRC	-0.230098
TBX2	-0.229988
NUDT3	-0.229977
ARPC5L	-0.229786
ZBED1	-0.229638
NPC1	-0.229575
CTPS2	-0.229526
TFF3	-0.229329
INPP4B	-0.228999
BRF1	-0.228848
CDC45L	-0.228429
RNASEH2B	-0.228258
CPS1	-0.227969
GLT25D1	-0.227935
VDAC1	-0.227641
PRLR	-0.227489
RGS19	-0.227367
ACACA	-0.227329
MSL3L1	-0.227029
EIF4A2	-0.227011
PCSK6	-0.226941
LYPLA3	-0.226862
LRIG2	-0.226735
FAM20B	-0.226537
NSUN5B	-0.226503
CASP3	-0.226301
SEMA3B	-0.226257
THOC5	-0.22616
PPP1R8	-0.226129
MAP3K12	-0.226124
TAF12	-0.226109
TMEM51	-0.22596
PTS	-0.225734
COG7	-0.225691
CDK9	-0.225646
HNRPDL	-0.225642
EBAG9	-0.225626
JMJD2B	-0.225606
NELF	-0.225411
FZD1	-0.225402
COL11A2	-0.22522
RSL1D1	-0.225119
AMFR	-0.225045
CNOT3	-0.224917
PSTPIP2	-0.224863
RNF41	-0.224827
HSP90AB1	-0.224699
ALDH18A1	-0.224421
SPIN1	-0.224228
CREBZF	-0.224185
ZC3H14	-0.224183
POLA2	-0.22417
GPR77	-0.224123
LIAS	-0.224051
DHX38	-0.223945
APEX2	-0.223719
SRPRB	-0.223214
ASB6	-0.223191
ADPGK	-0.223176
TMEM30B	-0.223097
KPNA3	-0.222998
ENAH	-0.222893
DECR2	-0.222868
ARHGEF10	-0.222862
VARS	-0.222787
POP7	-0.222132
UTP3	-0.222092
TJP1	-0.221825
MAP3K7IP2	-0.221681
PPM1F	-0.221627
HSDL2	-0.221459
REXO4	-0.221324
KRI1	-0.221181
SLK	-0.221069
RFWD3	-0.220927
PAFAH1B2	-0.220905
PTPRE	-0.220523
GTF3C1	-0.220281
NUP205	-0.220241
NBPF1	-0.21983
ANP32A	-0.219267
MRPL28	-0.219069
POMZP3	-0.218975
URB1	-0.218712
MECR	-0.218688
LCMT1	-0.21856
SEPHS1	-0.218472
ADA	-0.21847
FXN	-0.218315
EIF2B2	-0.218259
SOX3	-0.218228
CAMTA1	-0.218127
ZNF562	-0.217768
E2F8	-0.21746
GOSR2	-0.217449
NBL1	-0.217323
CCDC51	-0.21718
AURKB	-0.217164
GLA	-0.216955
BAG5	-0.216953
EXOSC5	-0.216931
DCPS	-0.216821
KIAA0240	-0.216738
SNX24	-0.21656
VKORC1	-0.216547
MXI1	-0.21637
ECHDC3	-0.216334
KIAA0649	-0.216251
JAK1	-0.216157
TCEB3	-0.21613
TCTA	-0.216114
LRPPRC	-0.216085
ACAA1	-0.215663
SARS	-0.215575
REPIN1	-0.215508
PLOD1	-0.215394
CYR61	-0.215039
ABT1	-0.214994
EIF5	-0.21499
CNTN1	-0.214523
FANCI	-0.21424
MPDU1	-0.214224
SMN1	-0.213931
PGBD5	-0.213785
PSMD5	-0.213677
GTF2H4	-0.213598
EDC4	-0.213396
IGSF1	-0.212999
WDSOF1	-0.212802
CES2	-0.212701
GPR89A	-0.212636
RABGGTB	-0.212537
MATN2	-0.21253
TPD52L2	-0.212476
TIMM10	-0.212432
ZC3H12A	-0.212313
CACNG4	-0.212241
PREB	-0.21214
ALG3	-0.212115
ORC6L	-0.212077
ZNF37A	-0.212057
KIAA0100	-0.21192
LYRM1	-0.211913
SCYE1	-0.211808
HNRNPR	-0.211749
SLC35F5	-0.211626
TNFRSF21	-0.211437
DCUN1D4	-0.210894
UQCC	-0.210679
THUMPD2	-0.210497
DNM2	-0.210446
ASPH	-0.210376
TRIM28	-0.21023
RFK	-0.21021
WDR8	-0.210035
POLS	-0.209983
SENP3	-0.209968
ATAD3A	-0.209815
WDR57	-0.209766
ICMT	-0.209595
ZNF614	-0.208734
INTS3	-0.208702
PAX9	-0.208561
FBXL11	-0.208511
TMEM5	-0.207948
ZMPSTE24	-0.207926
SAMM50	-0.207825
TYMS	-0.207336
SYNCRIP	-0.207255
FLNA	-0.207008
VIPR2	-0.206893
NAPG	-0.206884
RAB11FIP1	-0.206876
WDR41	-0.206337
EIF4A1	-0.206247
TM2D3	-0.206153
PEF1	-0.206032
B3GNT1	-0.205947
IPO13	-0.205908
HNRPA3	-0.205677
NRF1	-0.205547
SPECC1L	-0.205368
POM121	-0.205352
ZNF516	-0.2053
DLAT	-0.205044
RAB6IP1	-0.20429
EIF3I	-0.204288
MPV17	-0.204118
RNASEH1	-0.20403
CXXC1	-0.204023
ILF3	-0.203994
EXOSC7	-0.203732
CD86	-0.203584
SHOC2	-0.203404
CSNK1D	-0.203191
SMS	-0.202975
FOXO3	-0.202928
PRPF31	-0.202818
SCUBE2	-0.202502
HIF1A	-0.202448
MDC1	-0.20186
LAS1L	-0.201683
EIF3D	-0.201582
BTBD3	-0.20156
SMCHD1	-0.201405
ZNF629	-0.201293
TM9SF4	-0.201124
TOMM34	-0.201052
RNF24	-0.200981
SPINK4	-0.200837
PER2	-0.200794
UBE2Q1	-0.200646
LARP1	-0.200619
DCN	-0.2
FAM98A	-0.199578
LSM12	-0.199439
TULP4	-0.198986
DOLK	-0.19844
BRMS1	-0.198436
M6PRBP1	-0.198393
NFKB1	-0.198375
PSMB10	-0.198155
E2F4	-0.198122
SNORA14B	-0.19803
ERLIN2	-0.197987
TAF6	-0.197819
SYNGR2	-0.197321
TDP1	-0.197301
DNAJC8	-0.197065
UPK2	-0.196733
SLBP	-0.196724
PCYOX1L	-0.196683
TMEM186	-0.196466
SETD3	-0.196369
SSSCA1	-0.196284
RPP14	-0.196208
DNAJA1	-0.195907
PTDSS1	-0.195903
TARDBP	-0.19588
QRSL1	-0.195855
USP10	-0.19577
PDHX	-0.195761
SLC5A6	-0.195741
CST3	-0.195701
EBNA1BP2	-0.195613
UXS1	-0.19538
AKAP8	-0.195223
EVL	-0.195095
IFNGR2	-0.194866
HSPA14	-0.194556
RNF139	-0.194419
CALU	-0.194316
KLC1	-0.194276
RPGRIP1L	-0.194163
CRKRS	-0.194125
CHCHD3	-0.194092
SFRS14	-0.193903
NUP85	-0.193903
SOX9	-0.193661
LCMT2	-0.19345
UVRAG	-0.193205
SAFB	-0.192985
XPOT	-0.192974
PLAC8	-0.192958
PTPRG	-0.192786
FZD6	-0.192687
RUSC1	-0.19251
ATPBD1C	-0.192175
SORD	-0.191765
CCNT2	-0.191749
PRKAG1	-0.191693
PCID2	-0.191352
SFMBT1	-0.191293
TRADD	-0.19124
STAM	-0.191179
COG2	-0.1911
UBE2I	-0.190703
UBE3C	-0.190654
ANKRD11	-0.190539
BTAF1	-0.190465
ERAL1	-0.190394
DCLRE1B	-0.190147
PPID	-0.189871
FRK	-0.189819
RAD51C	-0.189812
PAK4	-0.189655
DUS1L	-0.189514
GLUL	-0.189373
MED17	-0.189348
MRPS7	-0.189231
DDX42	-0.189045
PKP3	-0.188657
EIF4E	-0.188163
ACY1	-0.187479
XDH	-0.187205
LEPROTL1	-0.186608
TSR2	-0.186583
NCK1	-0.186424
RAD23A	-0.186352
TTF1	-0.186265
BLCAP	-0.185989
PLCB2	-0.185728
KIF3C	-0.185672
PHKA1	-0.185659
UIMC1	-0.185464
POLR2H	-0.185399
GLUD1	-0.18525
PTCD3	-0.185161
DDX47	-0.185073
EIF3J	-0.185017
ORC5L	-0.184813
FAH	-0.184429
PDF	-0.184245
CCT6A	-0.184185
EIF3G	-0.183868
TRIAP1	-0.18368
MTIF2	-0.183565
TOP1	-0.183265
CASP8AP2	-0.183251
MRPL16	-0.182834
LYRM4	-0.182787
RBM34	-0.182235
CRYGC	-0.182199
GINS2	-0.182169
USP39	-0.181676
FASTKD2	-0.18155
DEDD	-0.181373
PRKRIR	-0.180872
PHB2	-0.180495
BACE2	-0.18037
ATP5D	-0.179842
OXSR1	-0.179499
SFRS4	-0.178945
OXA1L	-0.178265
USP13	-0.178207
RPN1	-0.177908
ELOVL5	-0.177879
ESR1	-0.17763
WTAP	-0.177556
STAMBP	-0.177486
HSD17B6	-0.177468
PRPF19	-0.177388
PIP4K2A	-0.177347
ECD	-0.176551
PALLD	-0.176198
TTLL5	-0.175913
PSMC3	-0.175797
NOS1AP	-0.175678
TMEM106C	-0.174937
POLD3	-0.174334
METAP1	-0.174123
MCM2	-0.173979
RIPK2	-0.173647
POLR2B	-0.172312
SF3B4	-0.171513
DARS	-0.170938
SRPR	-0.170561
EIF4EBP2P	-0.170541
MLF1IP	-0.170036
GUSB	-0.169644
METTL5	-0.169211
KIAA1324	-0.168712
PIH1D1	-0.168692
FAM5B	-0.168344
GIN1	-0.168176
DHX9	-0.166527
CDC20	-0.166067
MSMB	-0.165672
AP3D1	-0.165634
QDPR	-0.1654
AMMECR1	-0.164408
EIF4H	-0.164341
PAXIP1	-0.163834
TXNL4A	-0.162997
ADSL	-0.162082
TOR1B	-0.161749
IARS	-0.161166
FIBP	-0.160832
TXNDC13	-0.157962
COPS5	-0.157311
APTX	-0.156869
KARS	-0.156534
GTF2A2	-0.153826
ATIC	-0.149924
LDB3	-0.149466
CDK4	-0.149118
COPS2	-0.148842
DDX39	-0.146939
CCT8	-0.146686
DPP6	-0.126293
LIPC	0.080908
KRT84	0.081503
CCL1	0.081927
GJB5	0.082495
FAM83E	0.086745
KCNK7	0.086749
RFX1	0.087838
RSAD2	0.089577
PRDM8	0.089833
KIR2DL1	0.09025
ELN	0.090409
LGALS7	0.091448
GAD2	0.09213
TKTL1	0.092146
KCNE1L	0.092294
MFAP4	0.092698
RXFP3	0.093376
FBP2	0.093926
ZNF157	0.093991
CTNNAP1	0.094511
COX7A1	0.095487
POU4F3	0.095552
TNNC1	0.095797
CACNA1E	0.096271
MMP28	0.096504
LGI1	0.096748
TYROBP	0.097056
FGF14	0.097143
HTN3	0.097419
NPPC	0.097626
CSH1	0.097745
GABRA3	0.098126
CCDC52	0.098236
JPH2	0.098553
NFASC	0.098723
KRT33B	0.098797
SLCO2B1	0.098883
DMD	0.099015
DMPK	0.099185
OR2H1	0.099919
HSD11B2	0.100485
PACRG	0.100806
GALR1	0.101483
GHSR	0.10162
TMEM16C	0.101892
SSTR3	0.102008
CRYBB3	0.102376
KIR2DS2	0.102397
NLRP2	0.102531
MEP1A	0.102686
CD3G	0.10313
NKX2-2	0.103299
SCGB1D2	0.103992
GBX1	0.104279
GFRA2	0.104421
SLC2A2	0.104427
BAALC	0.10447
PLA2G2F	0.10495
TCAP	0.105475
KCNK3	0.105641
CD4	0.106115
PDE6H	0.106178
SERPINA6	0.106366
CEACAM8	0.106431
C9	0.10649
GJA5	0.10653
FABP2	0.106842
APOA2	0.106938
C8G	0.10714
SLC6A7	0.107185
CCR6	0.10719
OMP	0.107407
BOK	0.107672
DNAI1	0.107735
TTR	0.108085
SLC28A2	0.108128
TREH	0.108451
ITIH4	0.109595
ANGPTL3	0.109633
DLGAP1	0.110183
NRIP2	0.11087
ABCD1P2	0.111022
ZEB2	0.11109
PLEKHA4	0.111285
OGN	0.112126
TPPP3	0.112245
GRIA2	0.112344
OPN1MW	0.112396
RARRES1	0.112945
COX5AP1	0.113152
LOR	0.113401
DDC	0.113881
SIX5	0.113973
ZNF257	0.114094
PF4V1	0.114453
GRAP2	0.114505
CRYBA1	0.114916
EDG8	0.114976
POMC	0.115095
FGG	0.115798
RPE65	0.115955
KCNJ6	0.116127
OR1D4	0.116926
TRHR	0.117391
CRHBP	0.117395
OR7C2	0.117579
LALBA	0.117622
NCAM1	0.117752
CNGA3	0.117902
ASGR1	0.118017
BZRPL1	0.118064
MCF2L2	0.118194
LAG3	0.118255
FAM90A1	0.118643
CAPN11	0.119558
HBG1	0.11959
SLC30A6	0.119657
PMS2L4	0.120741
STAP1	0.120896
SLC25A31	0.121464
ABCA6	0.1216
SLC1A6	0.12165
HBQ1	0.121659
ABCC8	0.121924
ARSF	0.12244
SLC38A4	0.122662
CSF3	0.123075
FSHR	0.123155
RNF128	0.123288
LBX1	0.123512
PSCDBP	0.123797
MYH11	0.12399
CBLC	0.124015
NMUR1	0.124405
DPT	0.124531
HRH3	0.124663
REG3A	0.125052
GIMAP4	0.125364
FOXD3	0.125548
ACTL6B	0.125635
SHBG	0.126037
BARX2	0.126216
HBD	0.126234
CD27	0.126573
ESRRB	0.126604
CA10	0.126782
SMCP	0.126851
AMHR2	0.126997
MAP3K10	0.127246
CDH12	0.127248
UBASH3A	0.127347
GIP	0.127708
KCNE4	0.127825
KIR3DL3	0.127879
TARDBPL	0.128175
EDG5	0.128276
IL32	0.128512
POU2AF1	0.128916
SLC5A7	0.129665
SAMD14	0.130177
PPP1R16B	0.130599
ATP5F1	0.130644
LCAT	0.130837
AGXT	0.131016
HOXD13	0.131247
IL1F7	0.131315
FCN3	0.131916
EBI2	0.132028
MYH1	0.132154
PNOC	0.13234
MS4A4A	0.132535
TULP2	0.132549
BTNL2	0.132659
USH2A	0.132701
NEUROG2	0.132838
KCNH4	0.133051
LRRC2	0.133213
MUC8	0.133368
CST7	0.133852
MORF4L2	0.133933
SUMO3	0.134281
KIAA1751	0.134463
FGA	0.134647
DNASE1	0.135019
SCT	0.135033
LMAN1L	0.135087
P2RX3	0.135307
BPI	0.135935
SOD1	0.136063
EFS	0.136103
CYP46A1	0.136193
KLK10	0.136561
GRK1	0.13701
CDKN2B	0.137405
OLFM4	0.137429
VENTX	0.137461
HIST1H2BL	0.137521
RAB38	0.137701
TPO	0.1378
OR3A1	0.137963
MAGEA9	0.139097
WNT8B	0.139301
EFCAB6	0.139693
ANGPTL7	0.139714
LSP1	0.139732
GRIN2C	0.139846
POU5F1P4	0.140133
ATOH1	0.140694
MDH1	0.141154
FKBP3	0.141522
GAGE7	0.141549
MYH7B	0.141877
CMA1	0.142117
REN	0.142689
HIST3H3	0.1429
FCAR	0.1431
ANGPT4	0.143396
RFPL1	0.143618
CELSR1	0.14382
G6PC	0.143827
OSM	0.143867
FABP1	0.143944
CTSS	0.14413
ACE2	0.144217
CALB1	0.144264
NOL4	0.144314
NUDT11	0.14439
CFHR4	0.144597
RAVER2	0.144635
SIGLEC9	0.145061
TBX4	0.145122
GABRG3	0.145382
PRRX1	0.145469
GPR37L1	0.145584
SRI	0.145739
MARK1	0.146138
BBOX1	0.146457
IMPG1	0.146472
OR1E1	0.146708
PSTPIP1	0.146778
GFRA3	0.147119
TAX1BP1	0.147143
GNAI1	0.147547
TMEM16A	0.148317
RPS27L	0.14847
TRH	0.148541
LMO3	0.148663
IFNA8	0.14917
MAGEA5	0.149325
NDUFC1	0.149567
OR7A17	0.149652
CD40	0.149744
DOCK3	0.149767
MAT1A	0.150312
THY1	0.150393
CSDE1	0.150819
ARHGAP22	0.151279
KLF12	0.151418
RPS27	0.151454
GIMAP6	0.151649
HLA-E	0.151784
DUT	0.15186
CD8A	0.151883
CFP	0.152127
CST2	0.152215
HIGD1B	0.152228
BZW2	0.152381
COLQ	0.152861
KIF25	0.153043
VNN3	0.153795
DBH	0.154773
EFHC2	0.155161
SRP9	0.155269
CAPN2	0.155332
GPR110	0.15589
XCL2	0.156178
SPAG16	0.156196
NAP1L3	0.156382
SLFN12	0.156447
UXT	0.156781
MYOD1	0.156858
CHMP4A	0.156923
SLAMF8	0.157111
GBA3	0.157241
SERPINB10	0.157324
INSL5	0.157524
SPIB	0.157849
2007-09-01	0.157966
MYL3	0.158229
BDKRB2	0.1583
SMARCA1	0.158464
CYP21A2	0.158787
HOXB13	0.158792
WNT3	0.158837
ARL6IP1	0.15887
NDUFA8	0.158897
SF3B1	0.158953
GABARAPL2	0.159189
FABP4	0.159687
ATP5H	0.15988
HNRNPA1	0.160217
NANOG	0.160511
CRYM	0.160556
FCGR2C	0.160984
HPD	0.161112
GABRE	0.161296
NACA	0.161507
ASB4	0.16183
PTAFR	0.161866
LY75	0.161884
HLA-DPA2	0.161963
EFNB1	0.162266
TSHZ2	0.162589
PSMB1	0.162773
LPA	0.162934
DHX15	0.162948
COL19A1	0.16299
SKI	0.163076
ATP5I	0.163212
EDIL3	0.163322
CD180	0.163556
CYP4F11	0.163854
DGCR9	0.164817
BEST2	0.164821
C3AR1	0.164837
LCK	0.16501
DPY19L2P2	0.165044
BST2	0.16505
SYCP1	0.165059
PSD	0.16518
ROCK1	0.165351
VGLL3	0.16538
MFSD1	0.165385
COL6A2	0.165506
ESRRG	0.165548
TTC22	0.165596
ZNF185	0.165672
KRTAP6-1	0.165795
SH2D3C	0.165952
CLTC	0.166123
TCF21	0.166255
GSTA2	0.1665
PRKG1	0.166659
RAPGEF4	0.166917
THOC7	0.167016
SNCAIP	0.167474
PTPN20A	0.167893
RAB11A	0.16843
EXOSC10	0.16884
PTTG1	0.169065
NTSR1	0.169345
AQP3	0.1697
SRPK2	0.169886
ATPIF1	0.16992
ALPL	0.169947
CNIH4	0.170045
ATP5E	0.170101
GHRHR	0.170227
TMBIM1	0.170425
NFE2L2	0.170467
ALDOA	0.170564
AP3S2	0.170961
KRT83	0.171293
TMEM14A	0.171349
PTGER3	0.171354
GNAI3	0.171789
ELAVL2	0.171849
AKAP5	0.171908
KERA	0.172197
RAP2B	0.172238
NXF3	0.172312
NAV3	0.172341
TRPV4	0.172523
LHFP	0.172606
NUSAP1	0.173138
ARHGAP28	0.173162
VAMP8	0.173555
P2RX7	0.173602
TNS1	0.174031
HIST1H3J	0.174194
CKS2	0.174212
HMMR	0.174506
MRPS22	0.174636
ATP5J2	0.174708
APOH	0.174861
PTGS2	0.174939
FCGRT	0.175545
RFX4	0.175606
ARL6IP5	0.175776
RPL18	0.175868
MUC2	0.175985
COX17	0.176416
SLCO1A2	0.176474
PRKACB	0.17653
UTS2	0.176842
TOP2B	0.176943
MYL6	0.177204
NOVA2	0.177311
RBCK1	0.177455
EPB41L3	0.177563
NXT2	0.177753
NFU1	0.177915
STAC	0.178462
ENG	0.178862
MGST2	0.17958
CABP1	0.179636
TRO	0.179726
EYA4	0.179876
ENSA	0.179952
MEA1	0.180031
MT3	0.180341
KIAA0174	0.180403
TRMT5	0.180581
ARPC1B	0.180657
DPYD	0.181133
CDCP1	0.18144
SERPINE1	0.181573
ANP32E	0.181676
GGPS1	0.181963
SCN5A	0.181994
PRR11	0.182028
USP2	0.182053
RPS19	0.182084
CAP1	0.182163
FOS	0.182362
DGCR14	0.182634
INHA	0.182636
TMEM45A	0.182858
MKRN3	0.18313
BCAS2	0.183206
PSG11	0.18326
ADPRH	0.183372
TTYH1	0.183642
MS4A6A	0.183671
ELAVL3	0.184063
GDF5	0.184142
PAX1	0.184312
TXN	0.184413
TAL1	0.18444
ADI1	0.184936
HMGN2	0.184965
STAG2	0.185055
MELK	0.185372
CLN5	0.185459
NEFH	0.185475
HMGN1	0.186119
CD59	0.186319
ERH	0.186657
CPB1	0.186664
JPH3	0.186864
LGR5	0.18692
RPS29	0.187176
H3F3B	0.187342
ZFP36L1	0.187371
ATXN10	0.187411
GK2	0.187515
PTPRK	0.187858
UNC5C	0.187887
CAPNS1	0.188013
LMBRD1	0.188195
HOXB6	0.1883
DPM3	0.188381
PMS2L1	0.188405
CTSH	0.188455
RELN	0.18898
RPS27A	0.189056
RPL3L	0.189108
FLT1	0.189209
PON3	0.189471
UQCRQ	0.189516
GYPC	0.189588
ADAM9	0.190091
BHLHB2	0.190665
NDUFA6	0.190878
USP52	0.190925
AMH	0.191143
RPS3	0.191848
AQP7	0.191888
PTPLA	0.191915
EXOSC1	0.192003
IFI44L	0.192032
ASF1A	0.192164
TMEM140	0.192476
MAFB	0.192638
TMEM47	0.192689
SCCPDH	0.192831
PERP	0.192851
MGST3	0.192938
AKAP4	0.193012
FRMPD1	0.193113
CLDN10	0.193181
KIR2DS1	0.193194
SCAND1	0.193349
LIFR	0.193847
ZNF415	0.193948
LAIR1	0.194128
DRD1	0.194417
PNMA2	0.194464
CXCL2	0.19461
RPL12	0.194632
FTHP1	0.194904
ZNF426	0.195012
VTCN1	0.195371
MAP2	0.195434
CNN1	0.195725
RPL27	0.195772
PCDHGA10	0.195923
TMEM19	0.196004
UCP2	0.19612
TNNI3	0.196663
RFX2	0.196838
DEGS1	0.196944
GP6	0.196948
FBXL5	0.197114
OSBPL3	0.197175
MAML1	0.197301
RPL13	0.198077
DLG7	0.198209
AASS	0.198463
EMR2	0.198795
SOX13	0.198871
USP34	0.199145
NEFL	0.199179
CEND1	0.199192
FGFBP1	0.199313
HOXB5	0.199417
SHFM1	0.199486
DKK2	0.199497
PRKAR1A	0.199663
HLTF	0.199713
NFATC4	0.199769
TSPAN6	0.199807
GDF11	0.20024
COL8A1	0.200249
HTR1D	0.200424
ADAM2	0.200505
CD151	0.200859
FUT8	0.201025
SLIT2	0.201777
HIST3H2A	0.202002
PTPN22	0.202076
CDK2AP2	0.202094
ASAH1	0.202495
TBX3	0.20256
ITM2B	0.202697
FGFR2	0.202946
KCTD9	0.203175
RECK	0.203258
GUCY1A2	0.203377
SNRPE	0.203395
COMMD8	0.203615
HERPUD1	0.203714
TRIOBP	0.203795
TMEM49	0.203855
ALPK3	0.203887
POGZ	0.204219
CYP2W1	0.20425
RAB27A	0.204405
TMEM158	0.204501
IQGAP1	0.204513
DDN	0.204611
DPF1	0.204672
PARVA	0.204681
CCNF	0.204831
ZNF226	0.205177
PLK2	0.205332
TNS3	0.205819
SCPEP1	0.205857
SNX3	0.206184
RIMBP2	0.206263
RHOF	0.206341
PCLO	0.206463
NT5DC1	0.206644
HIST1H2BK	0.206691
CCNY	0.206824
CSRP1	0.206947
PRDM10	0.20703
ZNF238	0.207066
MYO7A	0.207129
MIA3	0.207555
CNKSR2	0.207558
AGBL2	0.207688
FTL	0.207796
PFDN4	0.208336
ATXN1	0.208644
ZNF423	0.208725
HMGB1	0.208787
S100A10	0.208808
PTX3	0.208857
MRPS14	0.20905
NNMT	0.209144
ACN9	0.210071
TMBIM4	0.21019
PLEKHC1	0.210262
GBE1	0.210394
HEY1	0.2105
BAAT	0.210565
S100A11	0.210598
AHNAK2	0.2106
ZNF749	0.210668
SERPINB5	0.210986
CNIH3	0.211218
CTDSP1	0.211422
RBM4B	0.211574
TRPS1	0.211913
RYR2	0.211972
CRABP2	0.212077
RPL19	0.212079
PEX12	0.212342
FKBP1B	0.212402
PLSCR4	0.212752
PET112L	0.212777
CAT	0.212831
SLC6A16	0.213076
RAG2	0.213134
ETFDH	0.213239
RETSAT	0.21337
DDX6	0.214054
CAB39	0.214384
CYP4F8	0.214451
TREM1	0.214545
CAST	0.214653
CA9	0.214907
GNAS	0.215091
SRGN	0.215178
FBXL8	0.215279
KRT31	0.215313
TNFAIP8	0.215373
TMSB10	0.215432
VRK3	0.215652
NDUFB3	0.215773
ADCY6	0.215939
MOSPD1	0.215999
SATB1	0.216141
PTGIS	0.216174
B9D2	0.216199
KRT6A	0.216352
TGFB2	0.216704
STOM	0.216967
DYNC1H1	0.216971
RAD21	0.217025
GSDML	0.217308
PHF1	0.217415
COL13A1	0.217476
CREM	0.21751
FST	0.217611
DCTN3	0.217656
GPR107	0.217945
RAD54B	0.217992
PFTK1	0.2181
[truncated: 551 more rows]

## Sheet: tamoxifen
GeneID	f
MED9	-0.905715
PWP2	-0.875159
SMN1	-0.814649
SLC25A22	-0.809571
TIMM23	-0.800608
IFT122	-0.79144
HNRNPA0	-0.786131
PRMT7	-0.785157
DCLRE1A	-0.782464
CCNE1	-0.781566
SKP2	-0.777501
VDR	-0.77018
KIAA0133	-0.768487
SPIN2B	-0.75133
TBL3	-0.748381
NFIC	-0.73393
GCDH	-0.733533
GNB5	-0.731904
STK17A	-0.731186
MED15	-0.718799
CRKRS	-0.718133
POLR3K	-0.71812
DTL	-0.71744
ZWILCH	-0.717312
PPP3R1	-0.714747
ERCC3	-0.714286
FBXO42	-0.711029
PADI1	-0.706964
MICB	-0.70463
ZNF124	-0.701335
NUFIP1P	-0.699617
CCNE2	-0.696501
CEACAM4	-0.695552
MSH2	-0.690346
SFMBT1	-0.685858
HDHD1A	-0.685268
KRR1	-0.682845
PFAS	-0.681011
ORC6L	-0.680267
ABCE1	-0.678049
SETD2	-0.677972
POMGNT1	-0.675407
DUS2L	-0.671586
PDE4C	-0.670778
HELLS	-0.667098
RNPEPL1	-0.666419
SF3A3	-0.66102
CDC25A	-0.658789
RAD23B	-0.655686
NARS2	-0.65307
DNAJC9	-0.649467
TFAM	-0.6448
RCC1	-0.644095
RPS17L4	-0.643582
MSH6	-0.643569
CCDC41	-0.64212
B3GNT1	-0.640645
ACAA1	-0.639171
DFFA	-0.639119
ZMAT3	-0.638722
SLC19A1	-0.638196
GGCX	-0.637504
MRPL52	-0.637337
PLD2	-0.633259
EIF5AL3	-0.632708
PRSS23	-0.630515
YWHAH	-0.630131
PCTK2	-0.629938
BAX	-0.629092
UBIAD1	-0.624784
MRPS12	-0.624104
MTG1	-0.623873
RANGRF	-0.622937
SAFB2	-0.622835
FGFR1	-0.621219
STX2	-0.620886
MAL	-0.620424
LRCH4	-0.619898
PFKFB3	-0.618424
RFC4	-0.61659
KIAA0020	-0.61641
LRP8	-0.615013
NOL6	-0.614936
ERLIN2	-0.613987
CLCA1	-0.613461
ZNF443	-0.612115
CEP152	-0.611935
MYBL1	-0.611922
DPP3	-0.610999
TCEB3	-0.610666
TOR1B	-0.610345
UTP14A	-0.610332
GLUD2	-0.609935
CYP26A1	-0.60914
RPS24P2	-0.609025
ENDOD1	-0.608909
HYAL2	-0.607319
RAD51C	-0.607268
MPHOSPH6	-0.605639
TAOK2	-0.605498
SMPDL3A	-0.605139
ZFYVE9	-0.604998
HSPB8	-0.604844
NXT1	-0.603357
ALDH1B1	-0.601639
HIRA	-0.601408
PCYOX1L	-0.60078
PAK1IP1	-0.600408
CDK2	-0.600151
ACAD10	-0.595125
OVOL2	-0.592778
ABCD4	-0.591958
ADCY9	-0.591201
MAP3K7	-0.590252
AMD1	-0.590047
ZMYND11	-0.588534
SRRM2	-0.588162
PARP12	-0.587918
NEIL3	-0.587906
NOL1	-0.587649
PMM2	-0.586354
EXOSC9	-0.585123
ENDOG	-0.584405
EIF5A	-0.582071
AP1S1	-0.582033
CHAF1B	-0.579366
CPSF3L	-0.575301
ITPK1	-0.573378
SYMPK	-0.573352
MNS1	-0.572647
KDELC1	-0.572134
TPBG	-0.571582
RAB35	-0.571172
GOSR1	-0.570403
PDCD5	-0.570057
STARD13	-0.570005
KIFC1	-0.569915
MCM10	-0.569351
DHPS	-0.569108
NETO2	-0.568454
FTSJ3	-0.567646
IGFBP4	-0.565799
ZNF562	-0.564735
PDE6D	-0.563312
TNK1	-0.562991
GRAMD1B	-0.562337
PTHR1	-0.561747
GSK3A	-0.561606
MBTPS2	-0.561478
WDR43	-0.560811
TMEM184B	-0.560106
PDCD11	-0.55967
HCFC1	-0.558042
XKR8	-0.557619
MRPL24	-0.557452
XPO7	-0.555016
TTC15	-0.553323
UBAC1	-0.552079
ACOT9	-0.549156
PCNA	-0.549079
MACF1	-0.548861
BICD1	-0.548361
PCTP	-0.548181
SRF	-0.547643
ZNF771	-0.546347
CSF1R	-0.546219
SACM1L	-0.546078
RAB3D	-0.545796
USP14	-0.544373
EED	-0.542603
CKB	-0.541872
SCYL2	-0.541603
MEX3D	-0.541359
MRP63	-0.540654
DBT	-0.540423
GLDC	-0.540372
EML5	-0.538744
ANAPC1	-0.537859
ALDH3A2	-0.536833
SLBP	-0.536115
METTL1	-0.535217
POLR1B	-0.533358
PITPNM1	-0.533179
KIAA0460	-0.53305
CSPG5	-0.532435
RAPGEF6	-0.532063
EXOSC8	-0.532012
POLE2	-0.53123
GTF2F2	-0.530422
GLIPR1	-0.529563
EXOSC5	-0.528883
SIGLEC15	-0.52828
IMP3	-0.527165
ZNF43	-0.527062
FBN1	-0.526767
LHX2	-0.52669
CCNT2	-0.524254
POMZP3	-0.52269
ZNF804A	-0.522523
ZCCHC4	-0.52192
UCK2	-0.520895
NFATC2IP	-0.520535
PEO1	-0.520305
CCDC88C	-0.520138
DNMT3B	-0.519151
POLG	-0.518945
TIAF1	-0.517945
APOD	-0.517766
CPNE1	-0.51765
POLR1C	-0.51765
FUZ	-0.517497
ZMIZ1	-0.516573
PRCC	-0.516496
RPS10P2	-0.516278
COPS7B	-0.515394
BIRC7	-0.514983
TARBP1	-0.514727
RC3H2	-0.512816
SH3GL1	-0.512701
MPHOSPH1	-0.511162
SKIV2L2	-0.510431
ZNF586	-0.509508
ALG9	-0.508149
POMT1	-0.507956
IPO8	-0.507867
SNRPB2	-0.507764
PHF7	-0.507187
MUTYH	-0.507033
BYSL	-0.506969
SEMA6A	-0.506456
SLC29A1	-0.505584
CARD14	-0.505289
SLC25A15	-0.504879
GRWD1	-0.503994
RSAD1	-0.503892
CHRNA2	-0.503225
ZBTB39	-0.501802
POU4F1	-0.501071
CHD4	-0.500583
EIF4A3	-0.499083
FUT4	-0.498378
PRPS1	-0.497903
TIMM9	-0.496839
TERF1	-0.496262
CACNA1I	-0.494865
ARHGEF10	-0.493569
LAD1	-0.492095
EIF4EBP2	-0.491851
BCAT2	-0.490787
UNG	-0.49053
LEMD3	-0.490415
SSX2IP	-0.489941
HIPK2	-0.489287
MCM4	-0.488787
CAP2	-0.48862
TMCC1	-0.486671
HNMT	-0.48585
HNF4A	-0.485414
FBXW12	-0.484683
MINPP1	-0.484581
PDE4DIP	-0.483952
BICD2	-0.483093
TMPO	-0.482747
OTUB1	-0.481939
RRM1	-0.481914
THBS3	-0.48158
RAN	-0.480452
PBK	-0.480298
DDX56	-0.480221
PTRH2	-0.479554
MED17	-0.479388
CHRNA5	-0.479375
ACTC1	-0.478234
EIF3B	-0.477144
HNRPF	-0.475464
NONO	-0.474002
SIPA1	-0.471284
VDAC3	-0.469681
TCOF1	-0.46827
TBX21	-0.468078
PFDN6	-0.467539
TOM1L1	-0.467232
NUP50	-0.465501
RIF1	-0.465449
HIP1	-0.465167
SLC25A17	-0.465039
TTF1	-0.464911
EIF4E	-0.464193
SFRS2	-0.463603
CES2	-0.462667
TUBGCP4	-0.462167
RAB3A	-0.461205
DCUN1D3	-0.460987
SMC5	-0.460474
BCS1L	-0.46041
LSM2	-0.458846
TRAPPC2L	-0.45882
POLR2F	-0.458794
NT5C2	-0.45873
RBM8A	-0.456538
PEX19	-0.456461
IPO9	-0.455755
ARR3	-0.454794
TUBA3D	-0.454576
PFKM	-0.454242
CCT6A	-0.453691
CREBZF	-0.452691
ATAD3A	-0.452614
MRPL42	-0.451665
CXXC1	-0.45105
NCAPG2	-0.450178
KCTD9	-0.449754
WDR6	-0.449588
AHSA1	-0.448485
ARHGEF9	-0.447972
BTN3A2	-0.447075
TIMM22	-0.445702
PNPLA6	-0.444651
DDX51	-0.442689
HNRNPU	-0.439612
ATF7	-0.438637
RHOBTB1	-0.438342
CRYZ	-0.437714
LTBP3	-0.436816
MTMR15	-0.435714
AK3L1	-0.435688
VPS33B	-0.43297
PGRMC1	-0.431431
MYLIP	-0.429956
ADD1	-0.429879
CYB5A	-0.4287
GNL3	-0.426763
NOL7	-0.424891
ARIH1	-0.424866
NUP37	-0.420647
PROS1	-0.419724
ARID5B	-0.419608
AOF2	-0.419519
DDX21	-0.419339
GPR89B	-0.417505
SUMO4	-0.417262
GLA	-0.41621
POGK	-0.414107
ACTG2	-0.411094
DRG1	-0.410966
TIAL1	-0.407568
CGGBP1	-0.407286
YEATS2	-0.407093
SNAPC5	-0.406234
PYGL	-0.404875
CCNB2	-0.403734
HERC2P2	-0.403157
CHD1L	-0.402977
ITGAE	-0.401503
ARPC4	-0.401362
FAM128B	-0.401092
TAF5	-0.398746
INTS8	-0.397823
DCTN2	-0.396233
CDCA4	-0.395527
SPINK2	-0.394963
DIS3	-0.394579
LAT2	-0.389552
SERBP1	-0.389488
SOCS7	-0.387116
MFSD5	-0.386513
AP3S2	-0.384833
ARHGAP25	-0.383884
LARP7	-0.372716
COMMD3	-0.367946
POP4	-0.36097
FAM111A	-0.357367
CETN3	-0.356854
MLX	-0.356226
CPA2	-0.353636
TFF1	-0.353213
RPS26	-0.346122
SRPRB	-0.342249
MXRA5	-0.340185
SLC35F5	-0.338839
IL7R	-0.328927
ELOVL5	-0.328529
CBX6	-0.328183
APBA3	-0.327247
FAM13A1	-0.324708
HCK	-0.308718
HMGA2	-0.301512
RPL24	-0.293882
MAGEA5	-0.292921
AOC2	-0.262262
SHOX2	-0.257787
MAGEC3	-0.249901
SPAM1	-0.240809
CPB2	-0.240361
DOC2B	-0.239514
IL18	-0.230269
ZFP2	-0.143037
OR7A5	0.064562
OR7H1P	0.115891
INS	0.158257
MIRN622	0.16313
LGALS7	0.17108
GSTT2	0.189762
CCDC28B	0.21919
DGKI	0.22287
RIMS1	0.225153
SORBS1	0.226025
RS1	0.227692
FBLN5	0.228153
IFNA5	0.230026
IRGC	0.239309
KIAA1324	0.239937
HSD3B2	0.244451
SLC16A8	0.245785
HIST1H4L	0.248606
KCNC4	0.25176
DGKG	0.258992
ADAMDEC1	0.267057
SV2C	0.268853
DGKB	0.271532
TNN	0.27761
CYP3A7	0.280906
TNFRSF4	0.288112
ZNF440	0.288471
PELI2	0.298114
MYCT1	0.306218
EMP1	0.3075
SLC9A3	0.310257
HAVCR1	0.311437
FOXO3B	0.315822
XCR1	0.323118
HOPX	0.3234
IL4	0.33203
FFAR2	0.336069
KLRF1	0.338556
CD9	0.343698
AGER	0.343929
LIPF	0.34643
TNXB	0.347661
MMP27	0.348661
SBF1	0.356547
ZNF282	0.356816
RPS19	0.357739
ARMCX1	0.361355
TRMU	0.361381
ADAM5P	0.363625
RHOA	0.36574
LDHB	0.367638
SOX17	0.368228
ITPR3	0.369138
MTMR8	0.374921
RGS10	0.375947
ZZZ3	0.37696
UBA52	0.381205
RAB28	0.381269
ECE2	0.383013
CASC1	0.383372
TRIM2	0.388026
GTF3A	0.388283
NCAM2	0.389232
HHLA3	0.389539
PHLDA2	0.390527
SMARCB1	0.39363
VCY	0.39413
COX7A2L	0.403862
ARL8B	0.403978
CACNA2D3	0.404439
ATP2A3	0.406093
SCHIP1	0.407376
PCDHB3	0.409363
ATP9A	0.411543
GIPC2	0.413082
DPP6	0.414595
PKP2	0.415351
HNRPM	0.416928
RALGPS2	0.417275
ATP5B	0.418083
MYO6	0.422365
SLC17A3	0.422583
NPHS2	0.42266
DSCR6	0.423301
ZNF335	0.425007
AJAP1	0.425225
SLC39A7	0.425353
ETFDH	0.425622
FCGR1B	0.425635
PODXL2	0.425904
LRRC48	0.426712
NEBL	0.428353
CADM3	0.428956
EEF2	0.429725
LY6G6C	0.429764
HBD	0.430046
LIPA	0.430072
RNF19B	0.432854
SUCLG2	0.4332
PIK3C2B	0.43347
OCLM	0.433559
RNF167	0.43479
HCG9	0.434893
ZNF34	0.435265
DENND1C	0.436534
PTPRK	0.436893
PDE3A	0.437034
TMEM49	0.43724
SEPX1	0.437637
TNIP1	0.437906
HOOK1	0.439958
SEC31A	0.44065
SGCG	0.44251
TNFRSF11B	0.442882
ALDH1A3	0.443112
PKNOX2	0.443484
PNOC	0.443638
HIST1H3G	0.445638
ACR	0.445702
RARRES3	0.447754
NAP1L2	0.45128
PLA2G3	0.451819
STEAP4	0.452524
XPO1	0.45496
USP33	0.455653
ABCG2	0.45573
OR12D2	0.459833
RPL3	0.460525
SGMS1	0.460654
TFAP2A	0.462577
ERBB2	0.463013
NOTCH2NL	0.467232
BCL3	0.468334
ZFAND5	0.468758
RB1CC1	0.469271
NAT6	0.469322
ARHGEF3	0.46995
IQGAP1	0.471053
MEGF9	0.471104
PSMD14	0.471694
MSRB2	0.474194
MAST4	0.474233
HIF1A	0.474553
EIF3H	0.47531
PBX1	0.476682
GTDC1	0.476708
BCAM	0.476862
SGCE	0.478028
CHRNG	0.478221
KIAA0907	0.478721
PRC1	0.478798
MIP	0.479426
KLF9	0.480183
FUT2	0.480631
ABCC1	0.483427
SLC25A44	0.484004
BRD3	0.487402
NUDT4	0.489312
C3AR1	0.489505
PPM1B	0.489646
TXNRD1	0.49089
BTBD3	0.492518
DUSP8	0.492582
CREB3L2	0.493377
IGF2R	0.496172
JARID1B	0.498647
YARS	0.498827
VAV2	0.499429
SPG11	0.499583
SCRIB	0.503815
RPS2P1	0.504917
MMP19	0.506033
LIM2	0.506892
ZNF165	0.508636
TMPRSS2	0.509623
MPO	0.510213
OSBPL9	0.510803
RNASE2	0.513893
ANXA1	0.516137
SRBD1	0.51742
PRDM10	0.517484
UPF1	0.518086
CAP1	0.518266
TAX1BP3	0.518266
KDELR3	0.5206
KLF5	0.520882
SLC35E1	0.521292
APPBP2	0.521741
HHAT	0.522613
SPRED2	0.523074
CD83	0.523651
NDE1	0.524498
ZCCHC8	0.5251
IFNGR1	0.526588
IFT88	0.527165
SPCS2	0.529691
FBXL6	0.529986
TJP3	0.530883
PIPOX	0.531666
SYNGR3	0.531845
PPP3CB	0.532448
SPRY2	0.533704
CLDN4	0.53423
PPL	0.536525
ITGAM	0.537077
STX17	0.537705
HSPA5	0.537949
PPM1E	0.539987
ATF7IP2	0.541629
GALE	0.54436
VDAC2	0.544475
UGT1A6	0.544501
BHLHB2	0.54586
LYST	0.547527
ANAPC2	0.548027
JAG1	0.548361
NDUFA1	0.551553
KIAA0240	0.552849
MAP1S	0.553695
GPBP1L1	0.555182
ARFGEF2	0.557452
ZNF75	0.559811
APEX1	0.56126
PEPD	0.562081
VPS13B	0.562773
GOLGB1	0.563132
MZF1	0.567915
SLC31A1	0.568351
TRIB1	0.574724
RNF43	0.575506
SLC6A3	0.576481
GTF2H1	0.578737
DNAJB9	0.580815
ABLIM3	0.581046
S100P	0.581789
TRIM29	0.582495
CYP1A1	0.585803
MBIP	0.590073
ZNF410	0.591201
DOM3Z	0.594176
MAP2K5	0.594676
NFKBIL1	0.595317
IER2	0.597151
POLR2A	0.600639
CXCR4	0.606819
UGT1A1	0.608896
TRGC2	0.608973
DRD5	0.609281
CMPK	0.612307
IFNA10	0.615564
RPL13A	0.619065
BAZ2B	0.619565
VPS8	0.621873
FUT8	0.621975
ASPSCR1	0.622604
SAT1	0.62345
HAP1	0.623514
ARNTL	0.627912
NUAK2	0.633939
OR2W4P	0.633977
TMEM45A	0.638427
TNFAIP3	0.639607
FGD6	0.642004
PHLDA1	0.643197
PTMS	0.646595
FTL	0.649147
RND3	0.651737
MCCC1	0.658879
PRSS8	0.659302
CNKSR1	0.659789
CARS	0.662739
ZNF184	0.66906
MT1F	0.670766
TOM1	0.675484
FTLL1	0.679216
MPZ	0.681601
OPTN	0.683216
TLE4	0.687063
CBL	0.687986
DDIT4	0.691231
ZNF467	0.693705
RAB27B	0.695642
TDRD7	0.703181
ATXN1	0.705784
XAB2	0.718197
VAV1	0.73879
CCNG2	0.742188
JMJD1A	0.761409
NEU1	0.76791
KLF10	0.779951
HERPUD1	0.781105
ZNF394	0.790901
ZNF224	0.793491
IER3	0.844743
PNRC1	0.854386
MTRF1L	0.864542
HBP1	0.88416

## Sheet: trichostatin A
GeneID	f
MEPCE	-0.950119
WDR74	-0.943051
PATZ1	-0.934047
KEAP1	-0.93238
CTPS	-0.928124
CTCF	-0.927605
SEPHS1	-0.92692
TRIB3	-0.926757
LUC7L2	-0.926285
HTATIP	-0.923719
LRRC41	-0.916193
LANCL2	-0.91555
SLC19A1	-0.91524
KIAA0368	-0.908495
ZNF692	-0.907349
SFRS12	-0.905936
PRDM10	-0.903042
TRIP6	-0.902487
SENP6	-0.902385
PCNT	-0.900071
CEBPD	-0.900025
PPRC1	-0.89826
COIL	-0.896832
PLK1	-0.896781
NSMAF	-0.895343
STAG1	-0.894797
EXOSC10	-0.894468
PPAN	-0.893757
MYST4	-0.893495
ZFP64	-0.892383
ZBTB1	-0.89164
ADNP	-0.891365
TNPO2	-0.89103
POLR3E	-0.888947
SETD1B	-0.888946
TOE1	-0.88849
PUF60	-0.887345
AKAP8	-0.886401
SFRS4	-0.885764
PEF1	-0.885657
POGK	-0.885036
UCK2	-0.884468
LMNB1	-0.883973
NMI	-0.883737
UBTF	-0.88297
SNORA70	-0.882527
TTC27	-0.881753
NFIC	-0.88157
ZMYND11	-0.880064
RBM39	-0.880048
XBP1	-0.879894
DECR1	-0.878968
NFKB1	-0.878148
CASD1	-0.8778
WBSCR16	-0.877535
RBM16	-0.87601
CREBBP	-0.8757
METTL8	-0.875654
CTDSP1	-0.8733
PHF15	-0.873203
ARID1A	-0.872442
EMG1	-0.872371
KPNB1	-0.871589
DNAJB12	-0.871523
UBXD6	-0.870098
SMARCB1	-0.870068
ATF1	-0.868494
TCERG1	-0.86777
RRS1	-0.867675
BCLAF1	-0.867667
TLK1	-0.866118
SFRS6	-0.866004
CRKRS	-0.86403
VRK2	-0.864002
RBM23	-0.863544
OAZ1	-0.863186
COQ7	-0.861275
ATF5	-0.860595
DPH1	-0.860045
PCBP1	-0.859759
ZRF1	-0.859742
GEMIN4	-0.85795
HIRIP3	-0.857723
ZNF787	-0.855772
DCTD	-0.855547
CCDC94	-0.855431
TMPO	-0.854069
NCOA6	-0.853933
SMAD1	-0.853232
ZZZ3	-0.852962
SNAPC5	-0.851834
SUV420H1	-0.851396
SMYD5	-0.851112
NUP62	-0.848846
SMG5	-0.848573
UTP20	-0.848398
SFMBT1	-0.847509
LRP8	-0.847092
PUS1	-0.846969
HMG2L1	-0.84688
GMEB2	-0.846858
TMEM87A	-0.846638
METTL1	-0.844311
SFRS2B	-0.843666
TMED1	-0.843608
SCO2	-0.843134
MMACHC	-0.842094
MRPL15	-0.841459
STAG2	-0.841067
GTF3C2	-0.841065
CUL1	-0.840712
ZBED1	-0.840684
WDR43	-0.840464
PUM2	-0.839928
KCTD15	-0.839238
EIF5	-0.838878
MRTO4	-0.83741
EXOSC8	-0.837358
WDR6	-0.837224
ZFX	-0.836865
SNUPN	-0.836411
ELF4	-0.834764
ZNF24	-0.834449
NBN	-0.834438
DKC1	-0.83413
CSNK1D	-0.834101
RGS19	-0.834094
DYRK1A	-0.834053
TUBGCP3	-0.833185
USP16	-0.832821
VPS72	-0.831406
TRIM13	-0.83115
JMJD1B	-0.8307
UBL4A	-0.830607
NSD1	-0.830384
POLR3B	-0.829405
MICALL1	-0.829353
GABPB2	-0.829351
PHF17	-0.828946
ZNHIT2	-0.82875
KIAA0460	-0.827438
PPP1R8	-0.825585
SLC7A1	-0.824743
USP21	-0.824702
PRCC	-0.823359
MCRS1	-0.823095
GINS3	-0.822481
UNG	-0.82201
DIDO1	-0.821969
CAD	-0.821818
MRPS2	-0.821725
PAPD1	-0.821281
KIAA0240	-0.820857
WARS2	-0.820735
TRIM8	-0.820363
PHF2	-0.820305
HMGB3	-0.819534
CD58	-0.818495
SFRS7	-0.818289
SRRM2	-0.818093
USP13	-0.817992
UMPS	-0.817902
SIAH1	-0.817281
TRIM27	-0.816808
QRICH1	-0.816303
SLTM	-0.815887
UNKL	-0.815773
ATP5L2	-0.814752
FASTKD2	-0.814736
NETO2	-0.814675
PHF11	-0.814061
NME6	-0.813565
RBM5	-0.813112
LARP1	-0.813074
DENND4B	-0.812597
MRPS18B	-0.81232
AVEN	-0.812317
USP22	-0.812016
RBM22	-0.811825
USE1	-0.811605
SPOP	-0.811601
CCDC44	-0.811207
ANAPC13	-0.810967
P2RY2	-0.810853
KDELR3	-0.81008
KBTBD4	-0.809097
FAM57A	-0.809078
SLC25A15	-0.809061
TOR1A	-0.807937
FAM60A	-0.807832
BANP	-0.806961
CEBPG	-0.806895
LARP7	-0.806773
MYST2	-0.806689
MED16	-0.805785
PFAS	-0.805782
BPTF	-0.804118
INTS7	-0.803452
KIAA0323	-0.803177
NUDT15	-0.802398
RCC1	-0.801843
HCFC1	-0.801673
NUP205	-0.801094
ZMYM6	-0.800475
MTIF2	-0.799488
KIAA0182	-0.799063
NR2F2	-0.798996
SNX5	-0.798981
NUBP1	-0.798754
THOC6	-0.798724
SUV39H1	-0.798628
PHIP	-0.798521
TMEM39B	-0.798338
KIF15	-0.79825
ZCCHC8	-0.797962
NIP7	-0.797903
ZFP161	-0.79732
DGCR8	-0.797182
TOR3A	-0.79662
RPP40	-0.796418
PDGFA	-0.796101
NUP50	-0.795059
ZFP36L2	-0.794875
FADD	-0.794736
AURKA	-0.794229
QRSL1	-0.793784
PSMD7	-0.793615
CLPX	-0.79278
BAZ1A	-0.792493
TSSC4	-0.792419
ZC3H7A	-0.791325
CTBP1	-0.791173
DCPS	-0.791173
SFRS2IP	-0.790399
LRFN4	-0.790335
NCBP2	-0.790194
ZNF146	-0.789471
MRPL46	-0.789176
YWHAH	-0.789096
SNHG3	-0.789025
PDCD2	-0.789023
NFYC	-0.788808
RAF1	-0.788634
LRRC8D	-0.788307
ASPSCR1	-0.788284
LIPT1	-0.788137
XPO1	-0.788043
ABCE1	-0.787787
ZNF764	-0.787056
PTPN2	-0.786728
ZCCHC10	-0.786661
SPIN1	-0.786375
BXDC2	-0.785482
SFRS1	-0.785176
GABPA	-0.785027
WHSC1	-0.784732
DDX56	-0.783788
TARBP2	-0.783617
SLC35F2	-0.783158
EP300	-0.783024
METTL4	-0.782899
LASS2	-0.782819
RNF44	-0.782462
HNRNPR	-0.782425
GOSR1	-0.78171
MZF1	-0.781227
SMARCE1	-0.781125
CNOT2	-0.7811
CUL5	-0.780828
SETDB1	-0.78065
ATAD2B	-0.780591
U2AF2	-0.779851
BUB3	-0.779506
PUS7	-0.779054
HNRPF	-0.778514
BRD1	-0.778165
EIF4EBP2P	-0.77815
XPOT	-0.777881
MPDU1	-0.77735
RABIF	-0.776625
TMEM11	-0.776397
GMEB1	-0.775729
TLK2	-0.775702
KIAA0020	-0.7757
DNAJC7	-0.775548
SETMAR	-0.775432
CCDC59	-0.774975
BRD9	-0.773185
E2F3	-0.773033
NR2F6	-0.77134
FNBP4	-0.771253
KBTBD2	-0.770929
PPCS	-0.770297
EDG4	-0.770228
SMAD3	-0.770201
COG7	-0.76971
SFRS18	-0.769495
OTUD4	-0.768317
NR1H2	-0.767975
ENOSF1	-0.767487
BCAR3	-0.76728
MTMR1	-0.767211
SON	-0.765161
PMM2	-0.764329
FOXA1	-0.763957
TSR1	-0.763845
SFRS5	-0.763703
ZNF30	-0.763203
INHBB	-0.76235
TSEN2	-0.762031
MEX3C	-0.761205
MTHFS	-0.761022
FOSL1	-0.760746
MID1IP1	-0.760443
NOLA1	-0.760331
PDF	-0.760061
CDC2L5	-0.759534
EIF2S2	-0.759529
SPIN2B	-0.75921
RPP38	-0.758915
MDC1	-0.758537
PIGB	-0.758436
FBXW4	-0.758419
TCF25	-0.758267
TRIP12	-0.758232
RREB1	-0.757907
RSL1D1	-0.757792
NLE1	-0.757103
HOXA7	-0.756194
CHKB	-0.756113
NAT10	-0.755868
WDR57	-0.755848
CTBP2	-0.755428
ZNF282	-0.75493
DHX30	-0.754652
PBRM1	-0.754443
PNN	-0.754209
IFRD2	-0.753343
INTS3	-0.753079
RAD23A	-0.752629
SLC38A1	-0.752408
MTR	-0.752275
TRRAP	-0.752201
TNS3	-0.752041
TRIM16	-0.751987
LSM12	-0.751897
TDRD3	-0.751362
MYD88	-0.75027
RXRA	-0.750217
E2F8	-0.749214
SYK	-0.748694
CFLAR	-0.748692
DTYMK	-0.748676
PMF1	-0.748604
UBE3A	-0.748413
DNAJC11	-0.74828
THUMPD1	-0.747952
NPM1P12	-0.747552
TIAL1	-0.747359
PKNOX1	-0.747062
TMEM30B	-0.746818
RBM10	-0.746702
LTBR	-0.746435
PAF1	-0.744095
FAM20B	-0.743995
CLIP1	-0.743692
RSAD1	-0.743383
SPAG7	-0.742841
PES1	-0.742758
REV1	-0.742655
FJX1	-0.742466
DTWD1	-0.742356
ZFR	-0.742092
IFNGR2	-0.742031
NIPBL	-0.741987
ZNF142	-0.74195
RCOR3	-0.7418
NUAK1	-0.741175
DUSP12	-0.74103
RABGGTA	-0.740979
NMT1	-0.740968
MRPS30	-0.740642
PEX14	-0.740627
ZMYND8	-0.740626
ASXL1	-0.740606
PABPN1	-0.740551
BNIP1	-0.740296
CDKN1B	-0.739896
RCHY1	-0.739654
ELF2	-0.738748
NXT1	-0.738612
PDCL3	-0.738592
ARAF	-0.738397
POLRMT	-0.738046
DDX23	-0.737997
MCM7	-0.737852
RIF1	-0.737851
MCM5	-0.737819
GOLPH3	-0.737595
NOL1	-0.73759
KIF22	-0.73704
STRN4	-0.736851
RBM15B	-0.73673
CCDC101	-0.734815
SPDEF	-0.734502
NOL12	-0.734227
KIAA0528	-0.734147
NGDN	-0.734135
EPM2A	-0.733926
NRIP1	-0.733873
SLC25A38	-0.733802
CCND1	-0.733103
SNW1	-0.732181
MLPH	-0.732141
MKI67	-0.731744
SAFB	-0.731367
IPP	-0.730984
TRMT1	-0.730493
HNRPUL1	-0.72978
KIAA0133	-0.728976
LIG3	-0.728658
RSRC2	-0.728628
RBMX	-0.72861
YAP1	-0.728406
PTPN9	-0.728365
FAIM	-0.728334
UBE2Q1	-0.727965
FAM125B	-0.727511
ZC3H11A	-0.72729
LMNB2	-0.727105
STXBP3	-0.727092
INTS6	-0.726682
TRIM44	-0.726524
MED12	-0.726414
MFSD5	-0.726332
H2AFY2	-0.725776
INPP5E	-0.725512
PANK4	-0.725171
SDCCAG3	-0.72511
CCNA2	-0.723712
UNC50	-0.723622
GATAD1	-0.723464
ANP32B	-0.723401
PRC1	-0.723091
BCL7A	-0.722718
ERBB2IP	-0.722195
TCEAL1	-0.721399
ANGEL2	-0.721185
POLD3	-0.720013
NFIB	-0.719991
CCNB1	-0.719936
CHEK1	-0.719697
CDT1	-0.719507
DHX35	-0.719346
REPIN1	-0.719012
MLSTD1	-0.718402
TYMS	-0.718094
TXNDC15	-0.717441
SYNCRIP	-0.717155
HNRNPU	-0.717007
KIAA0892	-0.716634
TFDP1	-0.716584
UTP18	-0.716444
ELF1	-0.71622
KCNN4	-0.716104
CUL4A	-0.716098
ZNF512B	-0.715911
SNORA71C	-0.715816
WAC	-0.715734
CLOCK	-0.715515
TIMELESS	-0.715468
IMMT	-0.7152
MSL2L1	-0.714611
UBE2C	-0.714539
MCM2	-0.714306
RABL3	-0.714274
BID	-0.714246
ZNF710	-0.714152
SCYE1	-0.71388
SCRN1	-0.713861
ITPKB	-0.71371
HN1L	-0.712591
TTC17	-0.712575
GRWD1	-0.712525
BAG2	-0.711999
TBC1D20	-0.711972
ERMAP	-0.71121
RAB11FIP2	-0.711139
DENND2D	-0.71047
SEMA4C	-0.710367
EPS8L1	-0.710058
ADI1	-0.709073
MAN2A2	-0.708372
WEE1	-0.707882
UTP14A	-0.707535
QTRTD1	-0.707071
ICT1	-0.706458
ZBTB38	-0.705933
NCAPH	-0.705842
HEATR2	-0.70547
NDC80	-0.705445
IRS1	-0.705349
POLE2	-0.704809
CSK	-0.7045
COPS3	-0.704288
MINA	-0.704235
DUSP3	-0.704217
NOL3	-0.704087
PAXIP1	-0.703028
ARHGEF5	-0.702993
ERGIC2	-0.702989
ZNF668	-0.702579
EHMT2	-0.702453
DDX21	-0.702418
PTRH2	-0.701448
TUBGCP4	-0.70101
GTPBP4	-0.700795
SPR	-0.700678
EIF2B5	-0.70015
AP4M1	-0.699842
PAIP1	-0.699007
RAD51L3	-0.698871
DCTN4	-0.698739
WDR42A	-0.698654
DEAF1	-0.698444
MRPS34	-0.698382
PCGF1	-0.698353
VCP	-0.698287
ARHGAP11A	-0.69826
DEPDC1	-0.69745
MED13	-0.697321
MOCOS	-0.697267
ILF3	-0.69692
USP7	-0.69675
COX10	-0.69666
TAF5	-0.696561
ZNF239	-0.696516
PLK4	-0.696075
UPF2	-0.696064
CCNB2	-0.695646
PRNP	-0.695504
ZBTB3	-0.695239
ENDOG	-0.695207
MRPS22	-0.694915
ACIN1	-0.694531
IL27RA	-0.694274
CLPB	-0.693871
SARS2	-0.693819
B3GALNT1	-0.693817
NFKBIA	-0.693674
DARS	-0.693572
ZNF335	-0.693072
DNMT1	-0.692765
EIF3D	-0.692088
CCDC86	-0.691965
MUS81	-0.691881
BDH1	-0.691735
NCSTN	-0.691731
SLC5A6	-0.691613
MPHOSPH9	-0.691426
RBM4B	-0.691394
GTSE1	-0.6912
PPCDC	-0.690651
UBAP2L	-0.689533
PRMT2	-0.689461
FBXO7	-0.689268
POM121	-0.689019
CCDC22	-0.68852
MYB	-0.688461
UBE2Z	-0.688403
MED1	-0.6882
ENOX2	-0.688188
OPA3	-0.688162
TBL1XR1	-0.68813
UNC5CL	-0.687913
DCTN6	-0.687745
SERPINH1	-0.687375
ZNF195	-0.687153
RNF6	-0.686937
VPS54	-0.686826
SLC35D1	-0.686497
LARS2	-0.686099
SMCR7L	-0.68515
BMI1	-0.685054
AKAP1	-0.684997
SMAD4	-0.684544
TGFBRAP1	-0.684367
EXOSC2	-0.684093
CRTC3	-0.683683
PARP2	-0.6836
SH2D4A	-0.68352
PPIG	-0.683308
NR2C2	-0.683291
IRAK1	-0.683115
ZNF562	-0.68237
MRPS27	-0.682348
SNORD10	-0.681771
ZNF236	-0.680122
NHEJ1	-0.679848
CBR3	-0.679585
LY6G5C	-0.679565
CYP1B1	-0.679537
UBE2J1	-0.678941
TGIF1	-0.678829
NR1D2	-0.678525
FUBP1	-0.678267
ZNF593	-0.678231
BRD3	-0.678156
IBTK	-0.67814
MYST1	-0.678111
EIF4E2	-0.678038
MLLT10	-0.677945
DKK1	-0.677863
PRR3	-0.677589
RHOBTB1	-0.677169
PQBP1	-0.676961
ZNF783	-0.676866
RPP21	-0.676825
GPRC5C	-0.676762
ZNF32	-0.676752
CAPRIN1	-0.676289
SETD6	-0.67611
EHBP1	-0.675741
AIP	-0.674737
SRRM1	-0.674454
TM9SF1	-0.674381
NRP1	-0.674312
TAF4	-0.673487
DAZAP2	-0.67335
USP46	-0.673055
ERAL1	-0.672667
CSNK2A1	-0.672313
MED13L	-0.67176
USP1	-0.671698
NSUN5	-0.671535
ALG5	-0.671318
FOXM1	-0.671265
RBM26	-0.671192
HUS1	-0.671118
DHRS3	-0.670748
THG1L	-0.670397
HEATR1	-0.670259
NOL14	-0.670201
PHLDA3	-0.669946
CAMKK2	-0.669511
SNRPD1	-0.669445
ITPA	-0.668534
NFE2L2	-0.668189
DICER1	-0.667803
ALG6	-0.667738
YY1	-0.667195
ALKBH4	-0.667099
CNOT3	-0.667096
DOLPP1	-0.666965
FXN	-0.666862
ABCF1	-0.666575
NDUFS2	-0.666379
TACC2	-0.666331
ZRANB1	-0.665721
CCNJ	-0.665352
HMGB2	-0.665343
CENPA	-0.664814
TNPO3	-0.664618
HMBS	-0.664615
TOR1AIP1	-0.664362
DPP3	-0.664241
KIF4A	-0.664015
YTHDF2	-0.663973
SOLH	-0.663861
ZHX2	-0.663677
CLN3	-0.663616
CDC7	-0.663521
EIF4B	-0.663485
S100PBP	-0.663201
NRM	-0.663087
CAP2	-0.66294
THUMPD2	-0.662587
ISG20L1	-0.662486
SEH1L	-0.66228
ARMCX5	-0.66173
PBLD	-0.661579
ANP32A	-0.660832
ANKRD15	-0.660581
FUSIP1	-0.660326
TRAF3IP2	-0.659914
RNF7	-0.659173
ITFG2	-0.659004
GPR87	-0.658816
SF3B3	-0.658738
ZNF148	-0.65862
ZNF384	-0.658526
ENDOGL1	-0.658392
MAP3K4	-0.658225
PTBP1	-0.658049
VPS52	-0.657891
COX4I2	-0.657112
CCNT2	-0.655377
PLCB4	-0.655126
CASC3	-0.654865
NARG1	-0.654216
SLC29A2	-0.654034
CDK5RAP2	-0.653989
BTN2A1	-0.653723
CIAPIN1	-0.65337
SPAG5	-0.653347
PMS2L3	-0.653161
BAT2	-0.653037
TIMM13	-0.652579
FAM18B	-0.652554
USP24	-0.652082
TEX264	-0.651573
MRPS35	-0.651458
PWP1	-0.651406
RASSF1	-0.651064
KHSRP	-0.650273
RXRB	-0.649958
PGLS	-0.649276
CUTC	-0.649124
ESR1	-0.648967
ANKRD11	-0.648435
EXOSC4	-0.648206
CDC16	-0.648145
TUBB	-0.648101
MRPL42	-0.648035
RIPPLY2	-0.647745
ELK4	-0.646811
SKIV2L2	-0.64605
MGA	-0.645588
RNF14	-0.645555
TMEM109	-0.645493
PDS5A	-0.645423
TSKU	-0.645338
RBPMS	-0.645325
RBM7	-0.64527
XPO7	-0.645171
TCOF1	-0.645073
DSCR6	-0.645047
POLS	-0.645046
TNFRSF12A	-0.644894
APPBP1	-0.64486
REV3L	-0.644146
ALG13	-0.643321
ZNF323	-0.643099
TOPBP1	-0.642725
TNFRSF1A	-0.642604
CLCF1	-0.642587
DDX11	-0.642313
EIF4G1	-0.642229
ZNF573	-0.642073
FEZ2	-0.641741
THOC1	-0.641303
TMBIM4	-0.640712
BCL3	-0.640108
WDR73	-0.640053
MCM6	-0.639845
DHX15	-0.639461
ECHDC2	-0.639421
LOXL1	-0.63939
MTMR4	-0.639294
MORF4L1	-0.639236
UFC1	-0.639079
CRKL	-0.638998
INPPL1	-0.638654
SPHK1	-0.637926
TMEM131	-0.637905
GPR126	-0.637778
TMEM80	-0.637678
UBXD2	-0.637661
MRPL12	-0.637628
ASXL2	-0.63725
PTS	-0.637117
UBXD8	-0.635943
SLC37A1	-0.635828
ALG8	-0.635596
GNL3L	-0.635534
WDR13	-0.635374
DNAJC17	-0.63527
GTPBP6	-0.635199
BRD2	-0.635191
KIAA0141	-0.635099
TIMM44	-0.634943
KIF5B	-0.63488
GIN1	-0.634433
EIF4E	-0.633922
FAM26B	-0.633881
HOMER3	-0.633876
SOX12	-0.633677
UBE2E3	-0.633047
PPP2R4	-0.633036
RAD21	-0.632758
MOSC1	-0.632547
UBE2L3	-0.632394
FAM35A	-0.632272
EIF4ENIF1	-0.632045
RSF1	-0.632002
PRPF38B	-0.631789
RWDD3	-0.631788
PSMD11	-0.631766
NIF3L1	-0.631715
NCOR1	-0.631517
ARHGAP19	-0.631476
PTBP2	-0.631416
GTPBP8	-0.631351
BRD8	-0.630948
PPP4R1	-0.63093
ABT1	-0.630899
DHODH	-0.630822
CTPS2	-0.630806
MRPL9	-0.630218
MTX1	-0.628829
WAPAL	-0.628311
DDX39	-0.627546
PSCD2	-0.627265
SRC	-0.627
DDX28	-0.626709
TRIP13	-0.626569
ADORA2B	-0.626263
SMC1A	-0.6257
STRN3	-0.625654
USP3	-0.625543
MRPL34	-0.625349
ZNF85	-0.624616
ABL1	-0.62425
HNRPAB	-0.62402
SF3A2	-0.623309
MRPL3	-0.622908
HEATR6	-0.622838
OIP5	-0.622682
BRD4	-0.622629
BMPR1A	-0.62257
CSE1L	-0.622349
SIPA1L1	-0.622141
DEDD	-0.6218
RBX1	-0.621452
EIF3A	-0.621424
NOL5A	-0.621245
SLC11A2	-0.620775
PUM1	-0.620754
PITX1	-0.620707
ELAC2	-0.62021
U2AF1	-0.619998
PA2G4	-0.619852
XRCC4	-0.619836
CDK4	-0.619763
ANAPC1	-0.619648
DHX34	-0.619565
SP2	-0.619426
RNH1	-0.619393
EVPL	-0.618644
UQCRFS1	-0.618549
TARBP1	-0.61854
KRIT1	-0.61851
THAP7	-0.618462
SLC2A10	-0.617714
CKAP4	-0.617457
ACVR2B	-0.617406
PER2	-0.617368
MBD3	-0.616931
GPR107	-0.616926
DDX17	-0.616505
HNRNPL	-0.616354
PDSS1	-0.616156
TRIP11	-0.61517
PPAP2B	-0.615046
BAZ2B	-0.614971
KCMF1	-0.614509
TARS	-0.614497
ATF4	-0.614163
METTL3	-0.613666
HIVEP1	-0.613522
TM9SF4	-0.6131
SCNM1	-0.612991
COBLL1	-0.612609
BHLHB2	-0.612577
DUSP4	-0.612343
CDC25A	-0.612278
GTF3C3	-0.612078
SUPT16H	-0.611792
HDGF	-0.611217
HDHD1A	-0.611018
GART	-0.610974
MRM1	-0.610635
SPG11	-0.610318
ICMT	-0.610276
F12	-0.609894
SLC2A4RG	-0.609556
PCBD1	-0.609473
ZNF207	-0.609464
NCOR2	-0.609282
SRPR	-0.60796
TXNDC14	-0.60796
STBD1	-0.607746
PPIL2	-0.607699
PRKRIP1	-0.607116
DNAJC13	-0.606913
ZNF672	-0.606911
SP3	-0.606426
VBP1	-0.606061
UIMC1	-0.605534
TPX2	-0.60511
SLC35C2	-0.604935
TRAF3	-0.604812
CLPP	-0.604629
CDCA3	-0.604617
SMARCA4	-0.60447
ISOC2	-0.604155
ATIC	-0.603844
DOM3Z	-0.603465
LRP5	-0.603408
UBIAD1	-0.603256
TAF5L	-0.603139
CMAS	-0.603034
DPF2	-0.603
FBXL5	-0.602375
NSMCE4A	-0.602368
GTF2IRD1	-0.601992
SCMH1	-0.60195
CYB561	-0.601032
SMPD4	-0.600899
SMYD2	-0.600817
F8A1	-0.600509
FHL2	-0.600368
ZNF586	-0.599768
CBFA2T3	-0.599673
SNORD124	-0.599659
NSUN5C	-0.599644
MUTYH	-0.598847
DIMT1L	-0.598329
GTF2I	-0.598292
IMPACT	-0.598184
HMBOX1	-0.598105
MORF4	-0.598021
TAF7	-0.597731
USP34	-0.597528
EWSR1	-0.597068
NINJ1	-0.596771
DEK	-0.596425
CDK10	-0.59642
MRPL49	-0.596042
TTK	-0.595933
ACTR8	-0.595722
PEO1	-0.595484
GNPDA1	-0.595043
DNAJB14	-0.594989
2008-09-01	-0.594842
ZNF444	-0.594409
NLRX1	-0.594392
TIMM9	-0.594068
LAD1	-0.593696
SF1	-0.593583
BOLA1	-0.593432
COMT	-0.593359
CDCA8	-0.593266
NUP153	-0.592609
GJB3	-0.592452
THAP1	-0.591762
WHSC2	-0.591475
MSH3	-0.591444
ZNF688	-0.591362
SMNDC1	-0.591282
NUDT3	-0.590812
MLX	-0.590633
TBRG4	-0.590555
MON1B	-0.590391
DDX54	-0.590151
MCM3	-0.589786
TFG	-0.589641
NUDT2	-0.5894
RBM13	-0.589392
ARHGEF16	-0.589333
ATP9A	-0.589066
MKKS	-0.588989
IVD	-0.588832
RPS2P1	-0.588598
PON2	-0.588582
SLC7A11	-0.588348
KRI1	-0.588014
CDC5L	-0.587581
SMEK2	-0.587355
AGK	-0.587329
HARS2	-0.587238
B3GNTL1	-0.587231
CGGBP1	-0.587132
TGIF2	-0.586653
TGFB3	-0.586636
CBFB	-0.586467
BRF2	-0.586383
XAB1	-0.585933
KCNK1	-0.585284
PEMT	-0.584843
RBM35A	-0.584487
ANKRD40	-0.584373
QKI	-0.583862
TEAD4	-0.583795
SLC25A6	-0.583768
E2F6	-0.583712
PEX12	-0.583301
PARVA	-0.583265
PAPOLA	-0.58262
RBM35B	-0.582593
TP53I3	-0.582572
UBQLN2	-0.582427
ZMYM3	-0.582392
PARP12	-0.581968
IMP4	-0.58177
FXYD3	-0.580975
CDC42SE1	-0.580918
ADAR	-0.58077
PKP3	-0.580738
ASTE1	-0.580678
NFX1	-0.580281
CUL7	-0.579982
PYROXD1	-0.579808
CNBP	-0.579206
ALG3	-0.579098
BYSL	-0.579056
TTRAP	-0.579005
UTP11L	-0.578786
P2RX4	-0.578751
CCT5	-0.578593
DDX1	-0.577948
JRK	-0.577679
SRPRB	-0.577638
IGFBP4	-0.577587
TDP1	-0.576992
NCL	-0.575955
PCOLCE2	-0.575629
DULLARD	-0.575203
HMG4L	-0.574977
EIF1	-0.574712
KIAA0319	-0.574682
RRN3	-0.574607
SART3	-0.574469
PNRC2	-0.574297
RAN	-0.573018
GBE1	-0.572906
POLE3	-0.572905
P2RY6	-0.572767
HSPB8	-0.57224
MRPL19	-0.572227
COMMD10	-0.572067
AATF	-0.571957
ALDH1A3	-0.571912
USF2	-0.571875
RAB8A	-0.57185
CAMK2G	-0.571639
DDX12	-0.571456
SRP72	-0.571145
DLG5	-0.571111
PGGT1B	-0.571058
2007-03-01	-0.570971
YEATS4	-0.57093
NARFL	-0.570863
RAB22A	-0.570687
ATF7IP	-0.570642
IL15RA	-0.570498
DDX6	-0.570217
SPATA5L1	-0.570202
TTC31	-0.569851
VPS37C	-0.569556
ZNF544	-0.569472
BCL2L2	-0.569349
KRT10	-0.569205
MRPL16	-0.569152
SET	-0.569097
KIAA0692	-0.568669
UBE2D3	-0.568558
POLR3D	-0.56845
ARHGEF10L	-0.568214
STK10	-0.567989
STC2	-0.567396
CCDC51	-0.567176
CENTD1	-0.567116
CHERP	-0.566818
LSM14A	-0.566289
MRPS7	-0.565763
PCF11	-0.565372
TCF12	-0.56512
MED18	-0.565048
SPCS2	-0.564237
SFPQ	-0.564066
EIF2B4	-0.563981
PRKAG1	-0.563493
FOSL2	-0.563029
MED28	-0.562481
VPS28	-0.562244
ZFHX3	-0.561597
FADS1	-0.561535
PLXNB2	-0.561434
PSMD5	-0.560745
BAT1	-0.560428
CSDE1	-0.559776
HDDC2	-0.559525
SFRS3	-0.559338
PVR	-0.558893
JOSD3	-0.558504
MTG1	-0.558364
POLR1C	-0.557803
RNF138	-0.557588
CSTF2	-0.557566
ZNF107	-0.557457
EPR1	-0.556854
ZNF410	-0.55676
KIAA0753	-0.556554
DAZAP1	-0.556461
NUP155	-0.556057
TIA1	-0.555933
TIPIN	-0.555523
RBM25	-0.55542
SUMO3	-0.555205
FAS	-0.554683
IDH3G	-0.554549
ZMYM2	-0.554228
DYNC1LI1	-0.553388
GMPS	-0.553359
SETD2	-0.552797
FAM120A	-0.552592
GTF2H1	-0.552559
RBMS1	-0.55249
ARMC6	-0.55243
AARS	-0.55226
PAK4	-0.552252
XPO4	-0.55184
PPIF	-0.551835
PRKX	-0.551492
ZNF532	-0.551336
PDS5B	-0.551301
ADSS	-0.551249
ELOVL1	-0.551
ARF6	-0.550953
PITPNB	-0.550362
MAP3K6	-0.549347
CASP6	-0.54934
PLEKHJ1	-0.549165
RFXDC2	-0.54911
HNRPH3	-0.548901
SNHG4	-0.548818
MAEA	-0.54857
PCDHA12	-0.548538
VAPA	-0.548476
CARD8	-0.548188
SLC24A1	-0.54817
MECP2	-0.548099
FANCC	-0.548086
TDG	-0.547911
NRF1	-0.547417
CDV3	-0.547238
JAK2	-0.546878
GRINL1A	-0.546851
LCMT2	-0.546702
RNMTL1	-0.54641
SBNO2	-0.546107
ZNF643	-0.545985
ST3GAL1	-0.545524
NUP85	-0.545252
MRPL48	-0.545216
LGTN	-0.545188
DPH2	-0.545
BUB1B	-0.544769
GEMIN6	-0.54467
SIRT5	-0.544531
CHD1L	-0.54448
CUL3	-0.544453
BRCA2	-0.544386
PTPN12	-0.544354
TRMT5	-0.544335
PAFAH1B1	-0.543886
PAK1IP1	-0.543814
VPS24	-0.543784
PIAS3	-0.54323
HSPA9	-0.543
FAM119B	-0.542624
RNPS1	-0.542275
PERLD1	-0.542217
NOL9	-0.541861
KIAA0515	-0.541411
SETD5	-0.541235
CDK5R1	-0.541213
MAML1	-0.541126
ZC3HAV1	-0.540927
ECSIT	-0.54092
CNOT6	-0.540411
ZNF638	-0.539855
CYC1	-0.539698
ELP3	-0.538625
MTO1	-0.538501
YARS	-0.538462
KIAA0664	-0.538431
MID2	-0.538327
VANGL1	-0.53789
CPT1B	-0.537476
SIM2	-0.537285
CAND1	-0.537154
ATRX	-0.536699
FOXRED2	-0.536545
CDCA4	-0.536449
TMEM48	-0.53644
CENTA1	-0.536403
GFER	-0.536207
PPWD1	-0.536009
THAP4	-0.535975
MAP4K4	-0.53577
DPP8	-0.535749
NSUN5B	-0.535681
SF3A1	-0.535545
PRDM4	-0.535415
USP52	-0.535146
PSMC5	-0.534631
SETD4	-0.534375
AGPAT5	-0.533828
HMMR	-0.533774
CUEDC1	-0.533502
ADRM1	-0.533338
SOCS2	-0.53332
ATAD4	-0.533153
PPP2R1A	-0.532972
MRPS15	-0.532821
TOMM40	-0.53235
NR1H3	-0.532249
GSTZ1	-0.53176
SNX4	-0.531714
SLC29A3	-0.531589
OBSL1	-0.53082
SART1	-0.530596
MAPRE1	-0.530252
SNRPA	-0.53021
MRPL28	-0.529962
RBAK	-0.529331
P2RX5	-0.529185
RDX	-0.529069
FZD6	-0.528958
CNOT1	-0.528025
CDH26	-0.527785
GLTSCR2	-0.527684
KTELC1	-0.527582
SLC25A13	-0.527537
SGSH	-0.527495
WTAP	-0.527379
MKS1	-0.527329
RUFY3	-0.52731
MED26	-0.52731
NOC3L	-0.526651
TRAF5	-0.526606
SECISBP2	-0.525943
ORC1L	-0.525802
PIGCP1	-0.525677
ANP32E	-0.52566
PIGC	-0.52562
SNAP23P	-0.525537
UBR5	-0.524958
TXNDC13	-0.524892
SLC12A8	-0.524665
TSSC1	-0.524468
IHPK2	-0.524216
CSNK1A1	-0.524056
UBE2D4	-0.524029
CEP152	-0.524008
SYPL1	-0.523932
IPO4	-0.523083
ZNF675	-0.522946
ZNF768	-0.522794
ARMCX6	-0.522658
SLC27A3	-0.52236
RCBTB2	-0.522128
PTK6	-0.522065
IDI2	-0.521926
UBE2M	-0.521752
SFRS2	-0.5212
DUS2L	-0.520939
NHLRC2	-0.520929
NCOA2	-0.520155
GSS	-0.520068
NUDT13	-0.519771
KIAA0776	-0.519394
FNTB	-0.519283
MED7	-0.518857
SUCLG2	-0.518733
MCM3AP	-0.518491
SPHK2	-0.518155
TMEM9B	-0.517987
TCF3	-0.517956
DCTN5	-0.517451
SIGIRR	-0.517311
CSTF1	-0.516897
THBD	-0.51675
ZFY	-0.516499
DVL1	-0.516463
MYC	-0.516198
DFFB	-0.516103
FNTA	-0.515073
LONP1	-0.515028
THADA	-0.514868
ECT2	-0.514864
NARG2	-0.514854
SSNA1	-0.514826
RPP25	-0.514534
BCL2L1	-0.514203
TRIM14	-0.51381
PPP2R2D	-0.51352
KPNA1	-0.513201
MPHOSPH10	-0.512863
BCS1L	-0.512836
NUCKS1	-0.512681
MRPL39	-0.512438
MPZL2	-0.512394
GALNT14	-0.512356
MAP3K7IP2	-0.51234
LARP5	-0.511616
CLK1	-0.511305
MAZ	-0.511223
AMPD3	-0.510856
CARM1	-0.51066
PIGO	-0.51038
PYCARD	-0.510177
ZNF131	-0.509882
FAM53B	-0.509842
RACGAP1	-0.509495
AMIGO2	-0.509443
MRPS12	-0.509419
REXO4	-0.509311
SNRPB	-0.509248
NPY1R	-0.508947
ZNF302	-0.508718
ST7	-0.508645
PPP5C	-0.508585
ERF	-0.508444
MLH1	-0.508287
TRIOBP	-0.508105
BIRC4	-0.507875
DDX3X	-0.50783
SDF4	-0.507554
PSMC1	-0.50753
TXNDC5	-0.507199
ABHD5	-0.506413
YAF2	-0.506212
CHFR	-0.505911
ZNF467	-0.505898
TMEM5	-0.505842
MLH3	-0.505175
ZNF408	-0.50489
DNA2L	-0.504843
PALB2	-0.504671
VAPB	-0.504045
PPP1R11	-0.503687
MED6	-0.503637
TADA2L	-0.503463
DNAJC9	-0.502964
CCNL2	-0.5027
CDC27	-0.502318
CCT6A	-0.502225
SLC25A24	-0.502155
GLOD4	-0.502036
TPBG	-0.501918
POLE	-0.501848
PLAU	-0.501592
TMEM168	-0.501484
AMOTL2	-0.501389
FAM32A	-0.501383
PSD4	-0.501373
DLG3	-0.501325
MYO5C	-0.501131
PPP2CA	-0.500765
SRM	-0.500716
SF3A3	-0.500689
CENPN	-0.50028
PRR7	-0.500167
SLC39A4	-0.499999
ANXA3	-0.499978
LSM7	-0.499925
PUS7L	-0.499614
PPP1R14B	-0.499592
ZBTB11	-0.49957
DNAJA3	-0.49916
TARDBP	-0.498921
PLAA	-0.498648
EIF4A2	-0.498414
PMVK	-0.498397
NADK	-0.498071
MRPL17	-0.497978
TRIAP1	-0.497879
WDFY3	-0.497699
YRDC	-0.497448
TGM6	-0.496628
DNTTIP2	-0.496606
MYBBP1A	-0.496604
HOXC6	-0.49602
HGS	-0.49589
PRRG4	-0.495799
LYRM2	-0.49558
PHKA1	-0.495554
IL6R	-0.495473
STAT6	-0.495341
ZNF7	-0.495056
ILVBL	-0.4949
IKBKB	-0.49477
SGSM2	-0.494207
THAP11	-0.494155
FUT8	-0.49405
TAF9B	-0.493682
FAM111A	-0.493453
CDC42BPA	-0.493314
ZIC1	-0.493139
SPC25	-0.493083
PHTF1	-0.492974
SOS1	-0.492713
PIP4K2B	-0.492277
PISD	-0.49188
LAMA5	-0.491735
FOXD1	-0.491695
CREBZF	-0.491694
TBC1D9B	-0.491128
OGT	-0.490992
MTA1	-0.49098
METT10D	-0.490979
KPTN	-0.490813
MTHFSD	-0.490792
NUP160	-0.490647
MAPKAPK5	-0.4904
DRG1	-0.489467
FARSA	-0.489251
RBMX2	-0.488797
SMURF1	-0.48857
XRCC5	-0.488035
ZNF165	-0.487657
TXN2	-0.487654
MGST2	-0.487303
DPH5	-0.486962
CAMK2N1	-0.486479
IPO9	-0.485959
RABEP2	-0.485956
SF3B2	-0.485597
UXT	-0.485417
PCCB	-0.485126
KLF11	-0.485049
SH2B1	-0.485012
HNRPK	-0.484937
SIDT1	-0.484905
PRPF8	-0.484535
METT11D1	-0.483751
ULK2	-0.483416
HERC6	-0.483039
CISD3	-0.482467
DPM2	-0.482449
MCM4	-0.482411
XRCC1	-0.482162
BIRC5	-0.482105
GNL3	-0.482038
SSRP1	-0.481651
DDX27	-0.481443
CSAD	-0.481214
DCK	-0.481198
ERLIN1	-0.481113
SAE2	-0.481066
SPRY2	-0.480976
TUBGCP5	-0.480823
EPN3	-0.480542
DAXX	-0.480334
TAF1	-0.480238
MTDH	-0.480134
PSMA1	-0.479926
DDX31	-0.479814
LXN	-0.479723
ZNF8	-0.479334
GATA3	-0.47892
MTMR2	-0.4789
OBFC2B	-0.478722
ARHGDIA	-0.478406
COQ2	-0.478338
SF3B4	-0.477524
ZSCAN5	-0.477267
TOM1L1	-0.476793
BRWD1	-0.476719
ZNF518	-0.476672
LRRC47	-0.476511
GCN1L1	-0.476389
NDUFS3	-0.475199
PELP1	-0.47499
RSRC1	-0.474457
MATR3	-0.474164
BRCA1	-0.474158
PBX3	-0.474125
PIR	-0.473926
HPS6	-0.473867
BICD1	-0.473628
RBBP8	-0.473386
PSMB6	-0.473369
ACYP2	-0.473301
PDLIM2	-0.472591
CDC42EP1	-0.472351
CNOT7	-0.472042
DBF4	-0.471986
LIF	-0.471732
HDAC7A	-0.470629
TELO2	-0.470393
MRPL35	-0.46996
PRMT1	-0.469717
AMACR	-0.469698
KIAA0157	-0.469623
MED4	-0.469459
GTF3C4	-0.469457
RASGRP1	-0.469077
LSM6	-0.469007
PSMC3	-0.468989
TAF6L	-0.468808
DDX18	-0.468773
ZNF430	-0.468608
EIF3B	-0.468328
DARS2	-0.468261
TFPT	-0.467853
CPSF4	-0.46763
ATXN10	-0.467243
TBL2	-0.466744
EMP2	-0.466567
BATF	-0.466407
GCLM	-0.466208
KLHL9	-0.465753
LYRM4	-0.4656
CASKIN2	-0.465237
ERBB2	-0.464603
DDX47	-0.46389
KIAA0241	-0.46378
HSPA14	-0.46356
ZNF443	-0.463503
RANBP1	-0.463001
ZNF652	-0.462596
CLDN3	-0.462348
KRCC1	-0.461643
TP53	-0.461599
KIF20A	-0.461563
ARTN	-0.461444
MYNN	-0.46074
MPPED2	-0.460291
FBXO28	-0.460127
NCKAP1	-0.45989
ESD	-0.459636
ALOX12P2	-0.459284
LAMA3	-0.459196
PDHX	-0.459047
ZNF43	-0.458537
MAN1B1	-0.45821
MAPK13	-0.458165
CEP57	-0.457975
SLC25A22	-0.457957
FREQ	-0.457834
IRF3	-0.45779
KLF3	-0.457734
ZNF16	-0.45763
GOLGA1	-0.457537
RNASEH1	-0.45748
CHMP6	-0.457283
RRP1	-0.457198
B4GALNT1	-0.45715
ZMYM4	-0.456948
MAP3K2	-0.456917
AXIN1	-0.456725
GRHL2	-0.456714
PHLDA1	-0.456477
SSH3	-0.456261
PRLR	-0.456135
FAM5C	-0.454874
NOD1	-0.454824
NF1	-0.454687
E2F5	-0.45462
GNAQ	-0.454568
PARL	-0.454436
PLAGL2	-0.454335
COPZ1	-0.45394
NSUN3	-0.453827
PAAF1	-0.453795
VEGFC	-0.45369
DCP1A	-0.453637
SMPDL3A	-0.453524
GOLGA3	-0.453293
WDR4	-0.453175
DHRS4	-0.453158
RARG	-0.452839
SNX17	-0.452794
COPS7A	-0.4522
RWDD2B	-0.452178
PCGF3	-0.452098
UQCC	-0.451832
GPR56	-0.451678
RBM34	-0.451247
MET	-0.451144
PRKAR1B	-0.450992
BANF1	-0.450956
PPP1R3D	-0.450912
MYO3B	-0.450134
EED	-0.450094
POLA2	-0.450079
CARKL	-0.449871
E4F1	-0.449598
BAT2D1	-0.448924
OVOL2	-0.448261
AHCTF1	-0.448108
HAX1	-0.447996
KRR1	-0.447962
RQCD1	-0.447951
LETMD1	-0.447777
PCGF2	-0.447443
UPF1	-0.447397
FKBP4	-0.447343
KIAA0907	-0.44715
AHSA1	-0.446786
VARS	-0.446311
TRPS1	-0.446272
CPSF6	-0.446248
NUP210	-0.446161
ADPGK	-0.445718
KAZALD1	-0.445573
UCKL1	-0.444863
EIF4A1	-0.444689
BTBD7	-0.444533
ZNF253	-0.444177
PCID2	-0.444171
TAF9	-0.443965
GCN5L2	-0.44389
TUBB6	-0.443831
RANGAP1	-0.443446
CHD1	-0.443321
MNT	-0.443269
CBX5	-0.443011
CXCR7	-0.442818
ALG12	-0.442657
RTCD1	-0.44243
NUMA1	-0.442321
EFNA1	-0.441864
CCT4	-0.441743
DDX5	-0.441695
CECR5	-0.441685
POLR3C	-0.441312
ZNF3	-0.44093
PET112L	-0.440689
WT1	-0.440498
SMC4	-0.440342
FGFR1OP	-0.440326
PLEKHG3	-0.44004
SHCBP1	-0.44003
GLT25D1	-0.439796
NIT2	-0.439699
CDC20	-0.439612
ACOT2	-0.439264
ADCK2	-0.438946
NOL7	-0.438879
TSR2	-0.438709
PCSK6	-0.438673
DHX38	-0.438566
MRPS10	-0.438253
RPIA	-0.438043
DCLRE1A	-0.438001
PAK2	-0.437985
CDKN2C	-0.437738
USP36	-0.437279
ATP5S	-0.437081
CHCHD8	-0.436998
PTP4A1	-0.436707
RBM19	-0.436655
HMG20A	-0.436474
SCCPDH	-0.436153
SNX13	-0.436104
JMJD5	-0.435902
CRADD	-0.435758
LMBRD1	-0.435716
RFWD3	-0.435616
RANBP5	-0.43531
STT3A	-0.43524
WDR33	-0.434904
MAFG	-0.434721
SMARCAL1	-0.434699
PTGES3	-0.434174
AKAP10	-0.434026
RAB11B	-0.434007
EGLN1	-0.433756
ZFPL1	-0.433521
CDC23	-0.433245
CENPF	-0.432979
YTHDF3	-0.432978
PHF16	-0.432879
RPA2	-0.432737
PACSIN3	-0.43267
ZFP30	-0.432569
COASY	-0.432417
NME1-NME2	-0.432084
MRPL20	-0.431918
ZNF271	-0.431656
SENP3	-0.431267
MRPS16	-0.431158
KIAA0174	-0.430826
TAX1BP3	-0.430748
MRFAP1L1	-0.430702
STX18	-0.430533
AK3L1	-0.430011
FPGS	-0.429965
TATDN2	-0.429915
FDPS	-0.429793
GPER	-0.429771
DOCK1	-0.42964
PDE8A	-0.429338
MANSC1	-0.429112
TGFB2	-0.429094
HPS4	-0.429037
ZDHHC17	-0.428826
PRR14	-0.428727
PHF13	-0.428655
SLC6A14	-0.428562
SFRS10	-0.4285
FOXK2	-0.428413
SVIL	-0.428348
ATN1	-0.428291
WHDC1L1	-0.428185
TRMU	-0.428055
PRMT5	-0.427944
FEN1	-0.427695
CKS1B	-0.427671
DERL2	-0.427448
ZNF26	-0.427013
CXCL12	-0.426735
BXDC5	-0.426462
FLII	-0.426367
HMGN2	-0.426215
RBM15	-0.426065
FRMD4A	-0.426023
PTPN3	-0.425838
NARG1L	-0.425793
CLK2	-0.425404
EEF1E1	-0.42518
ZMIZ1	-0.424733
ATPBD1B	-0.424387
APEX1	-0.42435
CALML4	-0.423941
FAM21A	-0.423621
NFU1	-0.423482
USP4	-0.423239
TXNRD2	-0.423082
ZNF263	-0.423003
ZBTB24	-0.42294
TOMM22	-0.422848
KPNA3	-0.422634
CRTAP	-0.422539
RMI1	-0.421575
RUFY1	-0.42142
ZFYVE9	-0.421231
SAMHD1	-0.420916
GULP1	-0.420548
GTF2H5	-0.420406
ZBTB17	-0.420377
TFAP2A	-0.42029
STK39	-0.419874
RBM41	-0.419694
BCL2L13	-0.41958
PFDN1	-0.419418
RAD23B	-0.418749
NLRP3P	-0.41796
GNA14	-0.41778
GINS1	-0.417735
PHF21A	-0.417616
NUP107	-0.417393
PRIM1	-0.417261
MRPL22	-0.417025
POLR2A	-0.41654
THOC5	-0.416416
DUSP22	-0.416347
KIF24	-0.416268
EIF4G3	-0.415671
RANBP3	-0.415647
GALNT6	-0.415604
IRX5	-0.41543
IL4R	-0.415142
SRBD1	-0.414922
PFDN4	-0.414714
PXMP3	-0.414572
LSM2	-0.41448
PLAUR	-0.414349
RBPJ	-0.414068
HNRPD	-0.413883
RIN3	-0.41373
CHST10	-0.413178
NFATC2IP	-0.413043
PIK3CA	-0.41288
TACSTD2	-0.412433
MTA2	-0.41205
KIF23	-0.411832
XK	-0.411438
PHLPPL	-0.411314
PHF10	-0.410815
ZNF124	-0.410711
HNRNPA0	-0.410664
THTPA	-0.410605
PARP4	-0.410473
CCNO	-0.410384
NRAS	-0.410295
SMC3	-0.410264
TMEM112	-0.410132
HNRPH1	-0.410066
RCE1	-0.409848
CMPK	-0.409803
SYMPK	-0.409781
SSBP1	-0.409605
ZNF629	-0.409174
FOXJ2	-0.408717
TTF1	-0.408575
BAZ1B	-0.408497
BTBD2	-0.408365
COPS2	-0.407608
PRPF40A	-0.407419
PLXNB1	-0.407409
TLOC1	-0.407248
DDB2	-0.407247
FANCF	-0.407199
SERBP1	-0.407068
GUF1	-0.406987
DBR1	-0.406918
GTPBP5	-0.406865
NME4	-0.406859
SNX7	-0.406529
SPATA20	-0.406402
ZNF609	-0.406268
MRPL23	-0.406101
ITGB4	-0.405877
WHSC1L1	-0.405278
FUT1	-0.404523
SPRED2	-0.404132
TFAP4	-0.403748
ADCY7	-0.403216
TMEM43	-0.403163
SMARCC2	-0.402837
KIAA0090	-0.402698
EIF6	-0.402665
ZBTB40	-0.402486
ANKMY1	-0.402268
H2AFZ	-0.402008
TNPO1	-0.401836
SERF1B	-0.401584
ZNF804A	-0.401526
FAM38A	-0.40145
VPS4A	-0.401406
NDUFB2	-0.399679
EXDL2	-0.399494
DCI	-0.399326
APIP	-0.399074
ADCY1	-0.398451
SIAH2	-0.398219
MAN2C1	-0.398194
TBX2	-0.398159
KIAA0195	-0.39759
SCLY	-0.397523
SFRS8	-0.397461
NONO	-0.39735
MTRF1	-0.396899
SP100	-0.396825
TIMM17B	-0.396612
FAT	-0.396565
ADCY3	-0.395977
INPP4B	-0.3959
BAG1	-0.395844
SOCS5	-0.39579
FTSJ2	-0.395558
USP5	-0.395331
GTF3A	-0.395243
KIAA0406	-0.395002
IRF5	-0.394804
RDH14	-0.394618
NNT	-0.39368
AOX1	-0.393633
PRKAB1	-0.393515
CLIC1	-0.393504
SCNN1A	-0.393389
RAI16	-0.393363
ITPKC	-0.393346
ZRSR2	-0.393269
ADRA2C	-0.393168
SMC2	-0.393019
ZMYM5	-0.392944
MRPS11	-0.39275
THBS1	-0.39247
SH3GLB1	-0.392402
MED17	-0.392188
RIN2	-0.391996
EBAG9	-0.39154
RPL13A	-0.391426
MIS12	-0.391399
TMED3	-0.391035
LSM4	-0.390676
NDUFA9	-0.390555
PKMYT1	-0.390354
IMP3	-0.390173
PHF8	-0.389855
NGRN	-0.389844
PDHB	-0.389538
SPATS2	-0.389428
LRRC37A	-0.389409
TBL1X	-0.389408
GPBP1L1	-0.389233
QTRT1	-0.389058
HOXC13	-0.388965
ZNF259	-0.388506
GORASP2	-0.388194
ATAD3A	-0.388162
ARFGEF1	-0.387944
HOXC11	-0.387683
NME3	-0.387334
PTER	-0.387104
ARNT2	-0.387011
APOL2	-0.38701
CCDC76	-0.386875
SMAD6	-0.386349
SLC35B1	-0.385821
NMD3	-0.385819
CCT3	-0.385774
FAM128A	-0.385733
TMEM186	-0.385627
SUPV3L1	-0.385567
ZNF446	-0.385474
BMS1	-0.385306
DDX41	-0.384986
ATP5G2	-0.384881
MRPS17	-0.384721
EIF5A	-0.384459
PPID	-0.384425
AFG3L2	-0.384388
AARSD1	-0.384173
IL17RB	-0.384059
ERMP1	-0.383906
HOXB7	-0.383856
RBBP4	-0.382675
PDZK1	-0.381967
PIGP	-0.381826
PBX2	-0.381638
PHACTR2	-0.381565
MGLL	-0.381443
KCNJ3	-0.38115
WDR48	-0.381125
PRPF3	-0.381058
2007-09-01	-0.380939
TFB2M	-0.38069
FER1L3	-0.380322
ARFGEF2	-0.380234
PDIA5	-0.380049
PPM1A	-0.379749
ZCWPW1	-0.379739
EXOSC7	-0.379705
CANT1	-0.379378
FAM21C	-0.379109
MAP3K7IP1	-0.379076
VEZF1	-0.379021
SIRPA	-0.378767
MSTO1	-0.378759
NAGLU	-0.378722
TMEM28	-0.378629
UBE2G1	-0.378294
RAB14	-0.378153
IDE	-0.378101
NUP188	-0.377926
GLT8D1	-0.377718
PLAC8	-0.3771
NPY5R	-0.377002
RANGRF	-0.376917
SFRS11	-0.376806
MYO1C	-0.376572
STAP2	-0.376567
WDR18	-0.376204
MBTPS2	-0.3762
IRX4	-0.376167
MCTS1	-0.375634
UBE2I	-0.375038
TFPI	-0.374968
PHB2	-0.374903
TK2	-0.374826
MDM4	-0.374115
PAFAH2	-0.373934
EIF4G2	-0.373833
IRF2	-0.373803
TM9SF3	-0.373732
DDR1	-0.37354
PLEKHF2	-0.373469
LSM8	-0.373281
TIMM8A	-0.373253
EIF3J	-0.372897
RBM28	-0.372495
ITSN2	-0.372494
ANKRD5	-0.372268
RBM8A	-0.372228
EGR3	-0.372209
SLC39A1	-0.371817
DHX32	-0.371333
MRPL18	-0.37109
CCNL1	-0.37083
PIGV	-0.369854
COMMD8	-0.369775
HIVEP2	-0.369475
ZDHHC4	-0.369185
ZNF274	-0.369107
BTBD1	-0.369081
ZC3H7B	-0.369013
CLN6	-0.368223
TOB2	-0.368164
SLC3A2	-0.368155
ZXDC	-0.368094
HTATIP2	-0.368052
[truncated: 6,780 more rows]

## Sheet: vorinostat
GeneID	f
ADNP	-0.996829
TRIB3	-0.996283
KEAP1	-0.994315
MEPCE	-0.993223
PHF15	-0.992513
PHF2	-0.99148
ZBTB1	-0.990516
CTCF	-0.990403
PRDM10	-0.988601
SMAD1	-0.987898
ARID1A	-0.986813
ZFP64	-0.986252
SLC19A1	-0.985459
PATZ1	-0.984255
CYP1B1	-0.983731
ZNF692	-0.982953
CEBPD	-0.982003
TRIM8	-0.981712
SENP6	-0.981255
LRRC41	-0.981098
XBP1	-0.981061
SFRS12	-0.980261
NFIC	-0.979767
TLK1	-0.97667
UBXD6	-0.976648
LUC7L2	-0.975346
TRIP6	-0.974905
NRIP1	-0.974883
CREBBP	-0.974127
CUL1	-0.973043
AKAP8	-0.972407
DYRK1A	-0.972048
MYST4	-0.971816
SEPHS1	-0.971651
RXRA	-0.971472
SFRS4	-0.971075
ELF4	-0.970395
ZNF787	-0.970028
GABPB2	-0.969804
RBM23	-0.969534
RBM16	-0.968861
NSMAF	-0.968697
SETD1B	-0.96824
POGK	-0.967911
GMEB2	-0.967896
ZMYM6	-0.967201
UBTF	-0.966804
PPAN	-0.96655
SEMA4C	-0.96637
RREB1	-0.965989
CTPS	-0.965982
WDR74	-0.965406
FAM57A	-0.964628
PPRC1	-0.964605
SFMBT1	-0.96459
KIAA0368	-0.964216
CCDC94	-0.964164
P2RY6	-0.962892
ZFP161	-0.962705
SFRS2B	-0.96198
KIAA0460	-0.961718
COIL	-0.961561
HTATIP	-0.960933
EXOSC10	-0.960768
LMNB1	-0.960731
MICALL1	-0.960125
PLK1	-0.959803
ZHX2	-0.958988
TOE1	-0.958427
VRK2	-0.95827
ZFX	-0.957978
HIRIP3	-0.957903
RBM39	-0.957634
TMPO	-0.957529
SUV420H1	-0.956048
LANCL2	-0.955487
NMI	-0.955225
METTL8	-0.954029
CTDSP1	-0.953857
CD58	-0.953363
TUBGCP3	-0.952959
TGIF1	-0.952667
SLC35F2	-0.952488
DECR1	-0.951201
ATF5	-0.950767
NCOA6	-0.950102
TNS3	-0.94907
KIAA0182	-0.948763
ATF1	-0.948763
FAM60A	-0.948404
PHF17	-0.947798
E2F3	-0.947072
CASD1	-0.946616
NUP62	-0.94592
EP300	-0.94515
PHF11	-0.944948
METTL1	-0.944641
PEF1	-0.944178
CFLAR	-0.943759
SNORA70	-0.943332
NFKB1	-0.94319
ZFP36L2	-0.943123
TRIM13	-0.942128
USP22	-0.942016
DENND2D	-0.941769
PDGFA	-0.941687
TCERG1	-0.941582
TRAF3IP2	-0.94156
P2RY2	-0.94147
COQ7	-0.941103
STAG2	-0.940842
WBSCR16	-0.940498
KBTBD2	-0.940363
ZMYND11	-0.940333
SLTM	-0.939839
STAG1	-0.938545
SLC29A2	-0.937939
TNPO2	-0.937939
SFRS6	-0.937117
TTC27	-0.93663
SLC7A1	-0.935262
ZBED1	-0.935015
NR2F2	-0.93494
OAZ1	-0.934087
ZNF32	-0.934027
UCK2	-0.933594
NSD1	-0.933399
LRP8	-0.933205
HMG2L1	-0.932524
ZMYND8	-0.932464
KPNB1	-0.93209
DCTD	-0.931851
KIF15	-0.931701
BHLHB2	-0.930377
MYST2	-0.930011
CDKN1B	-0.929382
SFRS2IP	-0.928335
RBM22	-0.928193
RGS19	-0.928066
BANP	-0.927954
DENND4B	-0.927296
DNAJB12	-0.926144
ZNHIT2	-0.926106
OTUD4	-0.925822
PKNOX1	-0.925747
KCNN4	-0.925111
POLR3E	-0.925104
BCLAF1	-0.923885
GINS3	-0.923503
ELF1	-0.9228
PCBP1	-0.922733
PHIP	-0.922695
MTMR1	-0.922628
NBN	-0.921095
BAZ1A	-0.920504
NETO2	-0.920377
KCTD15	-0.920212
GEMIN4	-0.920107
MYB	-0.92007
SIAH1	-0.92001
SPIN2B	-0.91998
FAS	-0.919195
SRRM2	-0.918963
SYK	-0.918754
CEBPG	-0.918701
JMJD1B	-0.918492
QRICH1	-0.918417
GOLPH3	-0.91832
ARMCX5	-0.917998
RCC1	-0.917811
CNOT2	-0.917579
PRNP	-0.917198
LRFN4	-0.916914
NIPBL	-0.916652
EMG1	-0.915919
HMGB3	-0.915694
NUDT15	-0.915567
MYD88	-0.915522
USP13	-0.91547
TDRD3	-0.915029
DIDO1	-0.915014
ZNF282	-0.914931
DKC1	-0.914812
RBM5	-0.91458
ERBB2IP	-0.914258
USP21	-0.914034
PTPN9	-0.913854
SNX5	-0.913495
GPRC5C	-0.91268
SUV39H1	-0.912096
ZC3H7A	-0.911962
RAF1	-0.911117
E2F8	-0.911109
METTL4	-0.910982
FADD	-0.9109
SFRS18	-0.910885
POLR3B	-0.910062
SETDB1	-0.909688
BCL3	-0.909516
ATAD2B	-0.908491
PIGB	-0.908424
KIAA0323	-0.908184
TMED1	-0.907953
MMACHC	-0.907833
CTBP1	-0.907728
SMG5	-0.907481
CTBP2	-0.907324
ZZZ3	-0.907272
SMARCB1	-0.906928
DGCR8	-0.906883
KDELR3	-0.906838
PUF60	-0.906644
PUM2	-0.906606
PUS1	-0.906472
LARP1	-0.905634
ZNF24	-0.905103
DEAF1	-0.904729
TLK2	-0.90446
PCNT	-0.904407
PAPD1	-0.90434
RNF44	-0.904273
SNAPC5	-0.903831
VPS54	-0.903637
SPR	-0.902343
EXOSC8	-0.901692
DEPDC1	-0.901527
MEX3C	-0.901266
LRRC8D	-0.90066
ZCCHC8	-0.900218
ZNF146	-0.900016
DTWD1	-0.899919
UBL4A	-0.899822
TMEM87A	-0.899141
MCRS1	-0.898954
BPTF	-0.898887
GABPA	-0.898206
PPCS	-0.898132
TRIM16	-0.898027
ANAPC13	-0.897226
WARS2	-0.897144
KIAA0240	-0.897144
XPO1	-0.896763
GTF3C2	-0.89668
CDT1	-0.896606
LIPT1	-0.896493
USE1	-0.896478
MSL2L1	-0.896434
DNAJC7	-0.896209
BRD1	-0.895858
NUP50	-0.895738
CLPX	-0.895671
TRIM27	-0.895379
USP16	-0.894713
WDR43	-0.894541
PHLDA1	-0.894354
EIF5	-0.894272
CDC7	-0.893576
BUB3	-0.893225
MDC1	-0.89321
TNFRSF1A	-0.892724
SNW1	-0.892619
HNRPF	-0.892394
ZNF562	-0.892267
MED16	-0.891572
MID1IP1	-0.891392
DPH1	-0.89122
MED12	-0.891018
CDC2L5	-0.890689
ZNF783	-0.890689
TSSC4	-0.890502
QRSL1	-0.890255
CLIP1	-0.889956
CHKB	-0.889904
CCDC44	-0.889679
FJX1	-0.88938
AVEN	-0.88929
ZNF764	-0.888976
FAM26B	-0.888939
WHSC1	-0.888445
BAG2	-0.88837
RIF1	-0.888086
HOXA7	-0.888064
SETMAR	-0.887308
SLC38A1	-0.886994
SNUPN	-0.886949
TTC17	-0.8865
HCFC1	-0.886396
ABCE1	-0.885992
RHOBTB1	-0.885505
RCHY1	-0.885393
IFNGR2	-0.885326
SPOP	-0.885296
WDR6	-0.885266
ATP5L2	-0.885102
TFDP1	-0.884668
STRN4	-0.884511
MZF1	-0.884443
MLSTD1	-0.884264
LASS2	-0.883815
DAZAP2	-0.88371
SARS2	-0.883434
U2AF2	-0.883396
FOSL1	-0.883164
BCL7A	-0.88285
CAD	-0.882484
LARP7	-0.882394
CRKRS	-0.882244
REV1	-0.881728
TXNDC15	-0.881721
NFE2L2	-0.880157
SLC7A11	-0.879851
PSMD7	-0.879783
SLC25A15	-0.879611
CLOCK	-0.878602
ELF2	-0.878512
YWHAH	-0.878175
TOR3A	-0.877996
ZNF668	-0.877809
PFAS	-0.877165
ZRF1	-0.877083
UBE2J1	-0.876597
FNBP4	-0.875909
MON1B	-0.875378
KIAA0528	-0.874211
FASTKD2	-0.874136
MRPS18B	-0.873897
CSK	-0.873702
INTS3	-0.873433
SFRS1	-0.872932
CCNA2	-0.872677
TRRAP	-0.872393
ZNF30	-0.871892
PLXNB2	-0.871877
DICER1	-0.87184
SMYD5	-0.871271
SPAG7	-0.871144
MRTO4	-0.871017
INTS6	-0.870755
TOR1A	-0.87071
ZCCHC10	-0.870665
STRN3	-0.869521
ANGEL2	-0.869521
PRR3	-0.869177
SPIN1	-0.869117
NME6	-0.86881
EDG4	-0.86813
CUL5	-0.867831
WEE1	-0.867651
RBM26	-0.86712
DLG5	-0.866783
VPS72	-0.86626
DNAJC17	-0.865706
BRD3	-0.865138
MKI67	-0.865085
NR2F6	-0.863702
REPIN1	-0.863702
ZMYM3	-0.863604
ZNF710	-0.863215
RBM10	-0.862527
EIF4EBP2P	-0.862228
PPP4R1	-0.861667
DUSP3	-0.861615
RABGGTA	-0.861473
PUS7	-0.861024
PRCC	-0.860912
GATAD1	-0.860657
STBD1	-0.85982
INPPL1	-0.859318
NCBP2	-0.859214
BXDC2	-0.859094
CRTC3	-0.858653
MRPS2	-0.858608
USP46	-0.858376
MPDU1	-0.858309
TMEM11	-0.857972
USP24	-0.857965
BRD9	-0.857164
FOXM1	-0.857119
MTHFS	-0.856618
CSNK1D	-0.856005
IFRD2	-0.855885
LTBR	-0.855234
NIP7	-0.85513
FBXW4	-0.854711
MTIF2	-0.854307
CBFA2T3	-0.854157
SMARCE1	-0.853716
CENPA	-0.853342
DCTN4	-0.853305
PPCDC	-0.852848
ZC3H11A	-0.852841
POLE2	-0.85231
TMEM39B	-0.851831
XPOT	-0.850821
THOC6	-0.850746
UMPS	-0.850739
CENTD1	-0.850634
PDCD2	-0.850432
USP7	-0.85041
PPP1R8	-0.850268
ZNF195	-0.850215
ASXL1	-0.850133
UNG	-0.850006
TRIP12	-0.848921
ENDOGL1	-0.848488
NR1H2	-0.84842
UNKL	-0.847351
NPM1P12	-0.847246
BAZ2B	-0.846977
TCF12	-0.846939
AURKA	-0.846737
PRC1	-0.846416
MLLT10	-0.845279
NUDT13	-0.844755
TIAL1	-0.844157
PEX14	-0.843828
TRIM44	-0.843805
THUMPD2	-0.843416
SFRS7	-0.843334
UNC5CL	-0.843184
RABIF	-0.843154
CCDC59	-0.84293
ANKRD15	-0.842653
USP3	-0.842601
NUP205	-0.841427
JAK2	-0.840978
HNRPUL1	-0.840335
TBC1D20	-0.839916
CCNT2	-0.839736
SLC35D1	-0.839437
POLD3	-0.839362
ARHGAP11A	-0.839205
AKAP1	-0.839048
BMI1	-0.838816
ASPSCR1	-0.838696
S100PBP	-0.838599
CCDC101	-0.837978
NHEJ1	-0.837926
NUBP1	-0.837851
KIF22	-0.837515
PAXIP1	-0.837447
SCO2	-0.837395
THUMPD1	-0.837245
AP4M1	-0.837171
UBE3A	-0.836811
STXBP3	-0.836744
ADORA2B	-0.836722
ASXL2	-0.836265
THAP1	-0.836161
COG7	-0.835862
MRPL15	-0.835525
PDS5B	-0.835488
SAFB	-0.83545
PBLD	-0.835241
SP3	-0.835129
SON	-0.835121
SMAD4	-0.835106
LSM14A	-0.834979
P2RX4	-0.834912
B3GALNT1	-0.834844
RWDD3	-0.834769
ZNF444	-0.834762
CCND1	-0.834725
ITFG2	-0.83453
ENOX2	-0.83441
TAF4	-0.83355
EIF2S2	-0.833543
PMM2	-0.833378
PMF1	-0.833273
ZRANB1	-0.833176
UPF2	-0.832989
CCNJ	-0.832683
ENOSF1	-0.831733
RRS1	-0.831733
LSM12	-0.831531
EIF2B5	-0.831463
NR2C2	-0.831411
RBM15B	-0.831396
WDR42A	-0.831246
ZNF85	-0.830902
WAC	-0.830708
DTYMK	-0.830663
CMAS	-0.830454
MTG1	-0.830386
KBTBD4	-0.830364
HIVEP1	-0.830192
AIP	-0.82895
ZNF107	-0.828397
NFYC	-0.827566
DDX28	-0.827529
ZNF302	-0.82732
PAIP1	-0.827267
NRM	-0.826676
MFSD5	-0.826542
CKAP4	-0.826512
ZNF7	-0.826474
PLK4	-0.825898
RXRB	-0.825749
WDR57	-0.825532
SETD2	-0.82545
GOSR1	-0.825113
CSNK2A1	-0.825023
PANK4	-0.824612
USP1	-0.824574
ERMAP	-0.824537
ENDOG	-0.823969
RSF1	-0.823512
UBE2Q1	-0.823258
TYMS	-0.822652
RBMX	-0.822398
MCM5	-0.822271
UTP20	-0.82171
SNHG3	-0.820782
CCDC22	-0.820146
MRPS30	-0.820027
LRP5	-0.819967
NOLA1	-0.819795
DCPS	-0.819189
IBTK	-0.819129
ZFR	-0.818792
ZNF142	-0.81877
TAF7	-0.818665
MED13L	-0.818164
LCMT2	-0.81791
PTPN12	-0.817611
NRP1	-0.81705
IMMT	-0.817035
NXT1	-0.816466
KIAA0020	-0.816444
QTRTD1	-0.816406
PRMT2	-0.81506
MCM2	-0.814858
PLCB4	-0.81426
UBE2Z	-0.814245
ITPKB	-0.814222
KRT10	-0.81405
SMPDL3A	-0.813721
LMNB2	-0.813474
PRKX	-0.813235
STK10	-0.811993
FBXL5	-0.811933
NAT10	-0.811836
CAPRIN1	-0.811806
RPP40	-0.8112
TIMELESS	-0.811148
BDH1	-0.810624
DNMT1	-0.81043
YTHDF2	-0.810138
MED13	-0.809944
DUSP12	-0.80954
DCTN6	-0.808792
INTS7	-0.808792
ZNF512B	-0.808246
CLN3	-0.808126
ACTR8	-0.807214
KIAA0892	-0.806952
DNAJC11	-0.806466
UBXD2	-0.806443
2008-09-01	-0.806256
ZNF8	-0.806032
ILF3	-0.805979
UBE2E3	-0.80583
TFG	-0.805471
ARAF	-0.805441
SLC27A3	-0.805351
TCF25	-0.804655
SCMH1	-0.804626
POLS	-0.803489
SFRS5	-0.803309
TEX264	-0.803294
TARBP1	-0.803137
NCSTN	-0.802352
ZC3HAV1	-0.802299
RAD23A	-0.801985
COPS3	-0.800833
CTPS2	-0.800676
RBM7	-0.800527
RASSF1	-0.800467
UTP18	-0.800384
FUBP1	-0.800123
CDH26	-0.800078
NCAPH	-0.799838
MLH3	-0.799509
EHBP1	-0.79918
CDK10	-0.798507
SMCR7L	-0.798268
HNRNPU	-0.797123
SDF4	-0.796839
ZNF323	-0.796832
F8A1	-0.796659
RNF7	-0.796517
RAB11FIP2	-0.796173
MANSC1	-0.795747
MCM7	-0.79559
RSL1D1	-0.795425
POLRMT	-0.794662
GRWD1	-0.79443
BID	-0.794416
WDR13	-0.794221
MGA	-0.794199
SRRM1	-0.792508
DDX56	-0.792374
RAD21	-0.792231
TOPBP1	-0.792231
RPP25	-0.791626
SMARCA4	-0.791079
THG1L	-0.789643
ZNF467	-0.789591
ANP32B	-0.788559
PEX12	-0.78826
ERGIC2	-0.787586
RSRC2	-0.787497
RBMS1	-0.787085
RCOR3	-0.786981
ADI1	-0.786936
DSCR6	-0.786539
MUS81	-0.78639
KRI1	-0.785836
MAP3K4	-0.785739
ZBTB3	-0.785657
BATF	-0.78544
TSR1	-0.785342
PTPN2	-0.78514
TBL1XR1	-0.785028
NMT1	-0.784864
SECISBP2	-0.784789
CCNB2	-0.784333
QKI	-0.784325
TAF9B	-0.783959
ZNF384	-0.783704
BMPR1A	-0.783405
RBM4B	-0.783158
FAM20B	-0.782926
TRAF3	-0.782799
TMEM109	-0.782612
ECHDC2	-0.782246
NLE1	-0.782216
PNN	-0.781692
INPP5E	-0.781438
FUSIP1	-0.781169
DDX54	-0.78066
RABL3	-0.780555
BNIP1	-0.780451
ZNF335	-0.780428
ZNF586	-0.780189
UBE2L3	-0.780121
CAMKK2	-0.779665
CASP6	-0.779575
PGGT1B	-0.779508
FBXO7	-0.779284
SDCCAG3	-0.778738
ST3GAL1	-0.778498
PPP2R1A	-0.778207
VCP	-0.778042
LARS2	-0.777788
YY1	-0.777773
OPA3	-0.77772
GMEB1	-0.776344
APPBP1	-0.776127
EPS8L1	-0.775963
RSAD1	-0.775903
PTRH2	-0.775484
KIAA0319	-0.775282
BTN2A1	-0.775162
ATAD4	-0.774945
UBAP2L	-0.774751
ALG8	-0.774512
HN1L	-0.774257
SLC24A1	-0.774242
SNORD10	-0.774108
XRCC4	-0.773681
SPG11	-0.773584
PAF1	-0.773195
USP52	-0.77312
KIF4A	-0.772941
CUL4A	-0.772873
DEK	-0.772193
MPHOSPH9	-0.772178
SYNCRIP	-0.772043
DDX23	-0.771998
DHX35	-0.771856
GTSE1	-0.771819
NOL12	-0.771684
PRPF38B	-0.77119
DARS	-0.770996
PIGCP1	-0.770817
NFKBIA	-0.770487
VPS52	-0.770315
CDK5RAP2	-0.770315
MYST1	-0.770046
PABPN1	-0.769724
MAZ	-0.769657
MINA	-0.769537
FADS1	-0.769253
CNOT3	-0.769246
ZNF573	-0.769223
TMBIM4	-0.769163
NSMCE4A	-0.768872
ACIN1	-0.768685
PHTF1	-0.768064
NCOA2	-0.768019
CSTF1	-0.767697
DHX15	-0.76757
HMG4L	-0.767338
MAP4K4	-0.767159
VANGL1	-0.767039
PDS5A	-0.766575
ASTE1	-0.766299
CDC25A	-0.766044
PON2	-0.76591
ZNF232	-0.765895
IGFBP4	-0.765596
NCOR2	-0.765012
PPP2R4	-0.764683
ZNF253	-0.763643
BRD4	-0.763367
NDC80	-0.763254
TMEM131	-0.763224
CENTA1	-0.763127
RNF14	-0.762648
SF3B3	-0.762589
PYROXD1	-0.762215
CUTC	-0.762155
LMBRD1	-0.761654
IRAK1	-0.761474
EIF4E	-0.76119
CEP152	-0.761063
IMPACT	-0.760614
ZBTB38	-0.760584
DULLARD	-0.760524
GBE1	-0.760345
TMEM168	-0.76033
ZNF236	-0.759858
SPRY2	-0.759537
NCOR1	-0.75932
ZNF239	-0.759305
NUP153	-0.759275
TMEM80	-0.758796
ZNF148	-0.75822
SMPD4	-0.758078
CLPP	-0.757914
MAN2A2	-0.75742
PIGC	-0.757046
CSE1L	-0.756852
PPIG	-0.756852
ZNF652	-0.756784
ICMT	-0.756665
GPR107	-0.756545
DOM3Z	-0.756134
TRIP11	-0.75573
XPO7	-0.755483
SOLH	-0.754929
E2F6	-0.754787
ABL1	-0.75475
HMGB2	-0.754705
RIPPLY2	-0.754331
CLPB	-0.754241
HDHD1A	-0.754009
KIAA0515	-0.753643
ZMYM2	-0.753538
CBFB	-0.753216
FAIM	-0.753089
FREQ	-0.753007
MTR	-0.752955
EPM2A	-0.752955
DHX30	-0.75273
RPP38	-0.752685
GNAQ	-0.752416
ALG6	-0.752311
DNAJB14	-0.751922
MORF4L1	-0.751601
WAPAL	-0.751144
SLC25A22	-0.751017
VBP1	-0.750172
MRPS34	-0.749177
TGIF2	-0.74902
RAD51L3	-0.748818
ARHGEF10L	-0.74825
TSEN2	-0.748003
CHFR	-0.747382
NUDT3	-0.747315
SNORA71C	-0.74715
AXIN1	-0.746866
FOXA1	-0.746417
GART	-0.746133
MYC	-0.745714
MRPL46	-0.745677
PEMT	-0.745602
ZNF544	-0.745235
MAPK13	-0.745168
PDF	-0.744465
MOSC1	-0.744398
PTS	-0.744136
PCF11	-0.743964
UBE2D4	-0.743881
DNAJC13	-0.743784
KCMF1	-0.74353
UIMC1	-0.743515
DDX12	-0.743507
MOCOS	-0.74332
YTHDF3	-0.743119
DDX21	-0.742722
MRPL34	-0.742453
CARD8	-0.742445
ARHGAP19	-0.742423
KLF11	-0.742371
SLC11A2	-0.742169
PRR7	-0.741817
SYPL1	-0.741637
PBRM1	-0.741398
EIF3A	-0.740134
PTBP1	-0.740059
SPATA5L1	-0.739872
PHF21A	-0.73982
PCOLCE2	-0.739236
INHBB	-0.739199
THAP7	-0.739177
ERLIN1	-0.739057
BIRC4	-0.738129
TNPO3	-0.73804
PCGF1	-0.737718
EXOSC4	-0.737613
RQCD1	-0.737591
SMEK2	-0.737419
SLC2A4RG	-0.737105
TARBP2	-0.735788
GRINL1A	-0.735661
ZMIZ1	-0.735437
PDCL3	-0.735235
MGST2	-0.734547
TUBGCP4	-0.734375
ZNF189	-0.734315
SART3	-0.733963
DHRS3	-0.733514
MKKS	-0.733327
TUBB	-0.733178
EIF4G1	-0.731801
ERAL1	-0.731652
SEH1L	-0.731547
SCYE1	-0.731427
NINJ1	-0.730777
SKIV2L2	-0.730231
SOX12	-0.729797
FEZ2	-0.729677
SETD5	-0.729408
UBQLN2	-0.729183
PGLS	-0.728428
RAB22A	-0.728278
ESR1	-0.728196
IRS1	-0.727949
COMT	-0.727807
PUM1	-0.727702
SGSM2	-0.727456
ZNF274	-0.727388
MED7	-0.727336
RNF6	-0.727067
FOSL2	-0.72688
ACVR2B	-0.726812
MORF4	-0.726797
ABT1	-0.726738
TIMM44	-0.726648
RPIA	-0.726625
NF1	-0.726513
GTF2I	-0.726274
BRCA2	-0.725937
FAM35A	-0.72587
ADAR	-0.725578
SCRN1	-0.725571
MCM3	-0.725286
HMBOX1	-0.725144
EIF4E2	-0.72483
CLK1	-0.724763
PIGV	-0.724501
EIF3D	-0.723903
EIF4B	-0.723289
HEATR6	-0.723267
CHEK1	-0.723147
ELK4	-0.722504
VAV1	-0.721494
DPP3	-0.721001
RAB8A	-0.720791
GNPDA1	-0.720238
NSUN3	-0.7202
ELOVL1	-0.720006
CAND1	-0.719377
SMC1A	-0.719235
BOLA1	-0.719071
ALG5	-0.71759
ARMCX6	-0.717485
ZNF593	-0.717425
LXN	-0.716438
ANKRD11	-0.716326
PLEKHO1	-0.716198
POLE	-0.716131
EWSR1	-0.715488
TRMT1	-0.715361
FAM120A	-0.715278
EVPL	-0.715069
COX10	-0.714919
TPX2	-0.71477
PARP12	-0.714583
TACC2	-0.714538
MRPS22	-0.714224
UBE2C	-0.713969
DHODH	-0.713812
POM121	-0.713476
TARS	-0.713326
YAP1	-0.713042
SET	-0.712967
MRPS27	-0.71296
TXNDC13	-0.712952
RDX	-0.712698
NEDD4	-0.712399
PPP5C	-0.712047
CCDC86	-0.712032
PLAUR	-0.711935
ANP32A	-0.711897
CDC42SE1	-0.711778
PPM1A	-0.711606
SLC35C2	-0.711553
RBAK	-0.711456
LPGAT1	-0.711426
FANCL	-0.711426
ARMC6	-0.711232
HNRNPL	-0.711164
DDX39	-0.710895
GTPBP4	-0.710708
SNRPD1	-0.710424
IL27RA	-0.710304
SMAD3	-0.71017
ZNF207	-0.709908
SNHG4	-0.709848
GMPS	-0.709848
CUL3	-0.709811
TCOF1	-0.709766
ANXA3	-0.709579
PCBD1	-0.709197
PTBP2	-0.70919
TIA1	-0.708719
AK3L1	-0.708576
HOMER3	-0.708427
KIAA0692	-0.708345
CAP2	-0.708217
TRIM14	-0.707791
TDP1	-0.707215
CHD1L	-0.707051
TFPT	-0.707028
STAT6	-0.706834
2007-03-01	-0.705622
PPP2R2D	-0.70557
STC2	-0.705555
PHF16	-0.70551
MRPL19	-0.704799
MLPH	-0.704777
CDK4	-0.703999
DDB2	-0.703916
USP34	-0.703916
DDX11	-0.703729
METT10D	-0.703542
ITSN2	-0.703505
FXN	-0.703475
YAF2	-0.702727
HMMR	-0.702682
PYCARD	-0.70242
CDC5L	-0.702278
B3GNTL1	-0.702226
KIAA0141	-0.702121
SRPR	-0.701351
MED18	-0.701082
TTRAP	-0.700752
KIF5B	-0.70073
AZI2	-0.700663
MTMR2	-0.700551
ITPA	-0.700304
SMNDC1	-0.700236
GPR126	-0.700229
LAD1	-0.699817
TBC1D9B	-0.699234
FAM18B	-0.698957
BRWD1	-0.698875
NOL14	-0.698464
PPP2R5A	-0.698277
TELO2	-0.698194
EGLN1	-0.698149
MCM6	-0.697903
PDSS1	-0.697671
NUAK1	-0.697491
CDKN2C	-0.6972
PBX3	-0.697005
TRIP13	-0.69699
PSD4	-0.696848
MRPL9	-0.696736
ZNF638	-0.696407
SMYD2	-0.696392
EHMT2	-0.696085
PIK3CA	-0.695621
SPC25	-0.695621
HNRNPR	-0.695457
SLC39A4	-0.6953
KPNA3	-0.6953
CRKL	-0.695105
PCSK6	-0.695083
SUMO3	-0.694821
COBLL1	-0.69423
CNOT6	-0.693841
TUBB6	-0.693377
ATIC	-0.693026
NDUFS2	-0.692427
ADSS	-0.692001
KRIT1	-0.691418
RNF138	-0.691335
HMBS	-0.69129
CSDE1	-0.691036
ELP3	-0.690378
FANCF	-0.690281
HIPK2	-0.690139
FNTA	-0.689757
PNRC2	-0.689742
SPDEF	-0.689675
DDX17	-0.68954
ARF6	-0.689398
SLC25A24	-0.689211
PLEKHJ1	-0.688755
IL4R	-0.688433
IPP	-0.688388
NFIB	-0.688014
IRF2	-0.687655
TTK	-0.687408
DYNC1LI1	-0.687319
SERPINH1	-0.687304
DPP8	-0.686825
PSMD11	-0.686788
IGF1R	-0.686152
CDC42BPA	-0.68595
UTP14A	-0.685598
GNL3L	-0.685329
ILVBL	-0.685254
MYO5C	-0.684708
DVL1	-0.684289
IPO4	-0.683414
CBR3	-0.682928
NARG1	-0.682696
HUS1	-0.682621
BCL2	-0.682472
MTA2	-0.682404
DAZAP1	-0.682217
DFFB	-0.681918
UBXD8	-0.681664
AARS	-0.681567
BCAR3	-0.681223
YARS	-0.681215
MRPS35	-0.681133
DCK	-0.681021
TCEAL1	-0.680684
CTDSP2	-0.679891
TXNDC5	-0.679854
GCN5L2	-0.679764
SNORD124	-0.679457
FAM111A	-0.679031
H2AFY2	-0.678851
FAM125B	-0.67832
HNRPH3	-0.678118
ATF7IP	-0.678111
SMAD7	-0.677595
KHSRP	-0.677213
CCNB1	-0.677153
EIF1	-0.676981
UQCRFS1	-0.67675
RMI1	-0.676548
SPRED2	-0.676144
MRPL3	-0.675927
TM9SF4	-0.675291
SIGIRR	-0.674932
VARS	-0.674708
HOXC6	-0.674423
KIAA0664	-0.674378
SLC4A2	-0.674259
PMVK	-0.673892
LIG3	-0.673832
ANAPC1	-0.673735
SRBD1	-0.673683
CEP57	-0.673556
STK39	-0.673114
DOLPP1	-0.67292
U2AF1	-0.672838
METTL3	-0.67271
GPR87	-0.672546
AGK	-0.672329
CASC3	-0.672277
SUPT16H	-0.671888
LOXL1	-0.671798
SKIL	-0.671342
ZNF672	-0.671207
ABCC6	-0.670743
BRD2	-0.670646
DEDD	-0.670571
FHL2	-0.670324
CLCF1	-0.670197
RAN	-0.670182
SVIL	-0.669733
ACTN1	-0.669733
PLEKHG3	-0.669614
TOR1AIP1	-0.669157
SFXN1	-0.66915
ICT1	-0.669075
HDGF	-0.668941
ZNF410	-0.668918
ALKBH4	-0.667654
MATR3	-0.667198
ZNF443	-0.667078
MRPL16	-0.666891
PARVA	-0.666779
TYRO3	-0.666435
SLC2A10	-0.665492
LACTB2	-0.665388
IMP4	-0.665328
CNBP	-0.665268
TIMM13	-0.664827
JOSD3	-0.664617
VPS24	-0.664303
NUDT2	-0.663809
TMEM30B	-0.66366
NEK7	-0.663054
MTX1	-0.662426
ZDHHC17	-0.662343
NME1-NME2	-0.662254
NHLRC2	-0.661992
SSRP1	-0.661812
TP53I3	-0.661752
TRIOBP	-0.661513
NAT13	-0.661393
SPCS2	-0.661259
REV3L	-0.661206
PHLDA3	-0.661184
KIAA0776	-0.660802
UBR5	-0.660623
PPIF	-0.660384
GBAS	-0.660249
CBX6	-0.659808
RWDD2B	-0.659613
UFC1	-0.659561
LSM7	-0.659501
EXDL2	-0.659486
F12	-0.659471
SSH3	-0.659321
DKK1	-0.659269
MAP7	-0.659187
SF3A2	-0.658888
NARFL	-0.658394
RUNX1	-0.658327
VAPA	-0.658282
KCNK1	-0.658035
VPS28	-0.65799
CAMK2G	-0.657796
JMJD3	-0.654931
RBBP8	-0.654893
LRP10	-0.654617
HNRPAB	-0.654534
ANKRD40	-0.65419
DDX1	-0.654086
PES1	-0.653667
GEMIN6	-0.653495
MTDH	-0.653255
SAE2	-0.653031
TSSC1	-0.653001
NUP210	-0.65244
OGT	-0.652403
CUEDC1	-0.651976
TXNDC14	-0.651266
RNPS1	-0.651251
EPN3	-0.651251
GTF2IRD1	-0.651228
HEATR2	-0.651198
RBM15	-0.651094
ANP32E	-0.650981
AMIGO2	-0.650959
SRP72	-0.650735
FUT8	-0.65048
ARHGDIA	-0.65039
RBMX2	-0.649777
HPS6	-0.649134
UNC50	-0.649104
SF3A1	-0.649022
ERCC5	-0.648902
ALG13	-0.648685
REXO4	-0.648348
GFER	-0.647645
ADPGK	-0.647271
NCL	-0.647264
HDDC2	-0.647264
SFRS3	-0.647002
RBPMS	-0.64686
NOL3	-0.646785
TIPIN	-0.646755
ZNF688	-0.646703
ATP9A	-0.646598
SLC25A13	-0.646434
SHCBP1	-0.645716
SLC25A6	-0.645663
CRTAP	-0.645252
AMACR	-0.645027
NUP155	-0.644773
PPP2CA	-0.644414
SF1	-0.643711
PRIM1	-0.643614
GSS	-0.643262
SMURF1	-0.642821
MRPL42	-0.642409
EIF4ENIF1	-0.642305
PARL	-0.642073
GTF3C3	-0.641833
GALNT6	-0.641317
SRPRB	-0.64119
DUSP4	-0.6411
VPS37C	-0.640779
SH3GLB1	-0.640697
PER2	-0.64051
BRF2	-0.640442
SPHK1	-0.639956
MARK2	-0.639904
BCL2L2	-0.639619
RARA	-0.639141
TM9SF1	-0.638976
RBM25	-0.638842
NSUN5	-0.638714
CYC1	-0.638415
AOX1	-0.638355
RPS2P1	-0.638123
TRIB1	-0.637764
WDFY3	-0.637727
GTPBP6	-0.637712
CENPF	-0.63745
RDH14	-0.637248
FKBP4	-0.637129
CDV3	-0.636979
SP2	-0.636725
BAT1	-0.63668
SMARCAL1	-0.636657
GALNT7	-0.63644
RFXDC2	-0.635909
SBNO2	-0.635558
ATP5S	-0.635408
PAK2	-0.635169
CNOT1	-0.635087
PXMP3	-0.634683
ZNF430	-0.634301
FXYD3	-0.633897
SNRPA	-0.633695
PEO1	-0.633366
FANCC	-0.631848
RFWD3	-0.631743
SLC29A3	-0.63092
PLEKHF2	-0.63089
PKP3	-0.630883
BAT2D1	-0.630703
ZMYM4	-0.630494
EIF4G3	-0.629948
ZFP30	-0.629843
ALG12	-0.62923
THBS1	-0.629043
NFX1	-0.628362
SP100	-0.627689
PA2G4	-0.627524
SLC5A6	-0.62724
EGR3	-0.626971
COX4I2	-0.626709
KCNMB3	-0.626612
SFPQ	-0.626575
ERBB2	-0.62632
HOXC11	-0.626058
JMJD1C	-0.625692
SYNJ2	-0.625228
SH2D4A	-0.62466
GSTZ1	-0.624585
PARP4	-0.624338
GIN1	-0.624181
STEAP3	-0.623957
CCT5	-0.623799
IPO9	-0.623478
ADCY3	-0.623381
HTATIP2	-0.622722
SMARCC2	-0.62255
PKMYT1	-0.622438
THAP11	-0.622431
PWP1	-0.622102
NUCKS1	-0.622034
RAB27B	-0.622012
MSH3	-0.621735
VAPB	-0.621376
ISG20L1	-0.621294
RFTN1	-0.621152
CDCA4	-0.620995
ATP13A1	-0.62077
MAPKAPK5	-0.620763
EXOSC2	-0.620718
GTF2H1	-0.620538
CENPN	-0.620284
PLAGL2	-0.620082
MED1	-0.619768
TRMT5	-0.619431
DLG3	-0.6189
NAGLU	-0.618855
TBRG4	-0.618362
STK11	-0.618309
ADCY1	-0.617883
CLINT1	-0.617038
CYB561	-0.617023
DDX3X	-0.616963
MRM1	-0.616881
FAM119B	-0.616522
MAP3K7IP2	-0.61614
RBX1	-0.61611
HSPA9	-0.616073
TGM6	-0.616073
RBM41	-0.616028
SPAG5	-0.615833
SOCS2	-0.615676
TAF1	-0.61513
ALG3	-0.614854
MAEA	-0.614689
TSC22D3	-0.614457
FZD6	-0.613769
HNRPK	-0.613747
ZNF518	-0.613664
MTMR4	-0.6132
ZNF643	-0.613096
GTF3C5	-0.612826
RNF8	-0.612804
SPHK2	-0.61234
PPAP2B	-0.612228
MAPKAPK3	-0.612176
ERF	-0.612161
PRR14	-0.611929
PIGO	-0.611877
HSPB8	-0.611667
SMAD2	-0.610291
EBAG9	-0.610238
PRPF8	-0.610007
KIAA0241	-0.609992
MTO1	-0.609932
KBTBD11	-0.60985
RNH1	-0.609618
PITX1	-0.609326
AGPAT5	-0.608922
MUTYH	-0.60887
SUCLG2	-0.60881
PAFAH1B1	-0.608772
FARSA	-0.608039
CANX	-0.607546
KLHL9	-0.607456
UBE2D3	-0.607276
ECSIT	-0.607187
SEMA4A	-0.607172
SETD6	-0.606835
ATXN2	-0.606596
TAF5	-0.606454
RBPJ	-0.606386
KIAA0753	-0.606222
WTAP	-0.606035
KIAA0133	-0.606027
FOXRED2	-0.606005
PIGP	-0.605758
TSKU	-0.605092
KTELC1	-0.604314
PCDHA12	-0.604307
ZFP36L1	-0.603731
UBE2M	-0.603664
MTA1	-0.603477
TOM1L1	-0.60323
ZNF276	-0.602639
SPATA20	-0.602265
TAZ	-0.601996
FEN1	-0.600791
MYO5A	-0.600492
ZBTB22	-0.600313
PTMAP4	-0.600156
MAFG	-0.600103
MRPS15	-0.599699
NFU1	-0.599475
TBX2	-0.599243
JMJD5	-0.599019
PPIL2	-0.598974
SNRPB	-0.598667
PRDM4	-0.598473
SLC27A2	-0.598413
SIRT5	-0.598293
NIF3L1	-0.597979
NFYB	-0.597934
CECR5	-0.597784
ORC2L	-0.596954
MRPL48	-0.596864
IVD	-0.596677
ZMYM5	-0.596603
AATF	-0.596565
TBL2	-0.596498
ADRA2C	-0.596468
RPP21	-0.596154
FAM38A	-0.596116
TMEM48	-0.595623
TADA2L	-0.595593
GPR56	-0.595511
SCNM1	-0.594845
ADCK2	-0.594209
SDC1	-0.593439
NOL1	-0.593095
WHSC2	-0.59278
BRCA1	-0.592743
RAB1B	-0.592698
YEATS4	-0.592556
PCCB	-0.592272
ARHGEF5	-0.592145
SCNN1A	-0.591718
NOL5A	-0.591329
ARTN	-0.591097
KIF20A	-0.591097
MPPED2	-0.590746
BUB1B	-0.590634
SLC37A1	-0.590282
CSTF2	-0.5902
UXT	-0.59014
CARM1	-0.589759
FER1L3	-0.589287
MNT	-0.58925
MLX	-0.58916
CD44	-0.589011
RBM35A	-0.588509
MKRN1	-0.588442
TEAD4	-0.587941
HEATR1	-0.587776
SOCS5	-0.587664
TLE3	-0.587223
OIP5	-0.587185
EIF2AK2	-0.587163
E2F5	-0.587088
ZNF395	-0.586991
BCL2L13	-0.586415
IDH3G	-0.585689
ST7	-0.585645
ATF4	-0.58542
ABHD5	-0.585158
SIPA1L1	-0.585114
PLP2	-0.584089
LSM6	-0.584089
PTER	-0.58373
GATA2	-0.5837
OGFRL1	-0.583236
SIDT1	-0.58287
SRC	-0.582847
COMMD10	-0.582735
MAP3K5	-0.582518
SNX13	-0.582107
IL15RA	-0.581568
AMPD3	-0.581493
DNA2L	-0.581366
NME4	-0.581351
RBM35B	-0.581351
ADRM1	-0.581344
GCN1L1	-0.580753
TRAF5	-0.58073
BAT2	-0.580431
PSCD2	-0.580334
DARS2	-0.580192
PARP2	-0.580169
MRPL12	-0.580147
PSMC1	-0.579982
PIP4K2B	-0.579721
MDM2	-0.579631
NIT2	-0.578733
ADCY7	-0.578711
SRM	-0.578509
OBSL1	-0.57809
AFG3L2	-0.577484
FOXK2	-0.577207
PMS2L3	-0.576744
CLDN9	-0.576684
DBNDD1	-0.576437
POLE3	-0.575913
VEGFC	-0.575487
HNRPH1	-0.575427
MTHFSD	-0.574761
RSRC1	-0.574657
MECP2	-0.574582
TNFRSF12A	-0.574515
KCNJ3	-0.574432
ACVR1B	-0.573572
SLC6A14	-0.573505
BCS1L	-0.573273
NUP188	-0.573176
TBC1D5	-0.572981
ZNF408	-0.572555
DCLRE1A	-0.57236
ELK3	-0.572308
THAP4	-0.572173
NDST2	-0.57165
MAML1	-0.571538
CGGBP1	-0.57153
ABCF1	-0.571336
AMOTL2	-0.571111
PTP4A1	-0.570371
LGALS8	-0.570273
NPY1R	-0.569765
NDUFA6	-0.569316
TM9SF3	-0.569084
HNRPD	-0.569054
DDX47	-0.569047
DPH2	-0.569024
RARG	-0.568972
GALNT3	-0.568942
GTPBP8	-0.568942
UGP2	-0.568755
NOC3L	-0.568703
SFRS14	-0.56797
ESD	-0.567857
URM1	-0.567626
XRCC5	-0.567618
SFRS10	-0.565711
FAM5C	-0.565404
GLT25D1	-0.565389
TCIRG1	-0.565314
FOXD1	-0.565254
TAF5L	-0.565023
RANGRF	-0.565
RFC3	-0.564708
DIMT1L	-0.564394
TUBGCP5	-0.564192
NADK	-0.564132
GALNT14	-0.564005
KIAA0174	-0.563317
EED	-0.562711
RAB32	-0.5623
MBP	-0.562195
FUZ	-0.562173
SLC39A8	-0.562076
CISD3	-0.561702
ATPBD1B	-0.561492
FDPS	-0.561462
MET	-0.560924
SOX4	-0.560901
RASGRP1	-0.560452
RUFY3	-0.560086
TAF6L	-0.559824
ZC3H7B	-0.55948
STS	-0.558261
NEIL3	-0.558111
CAMK2N1	-0.558104
CREBZF	-0.557969
KIAA0195	-0.557834
FNTB	-0.557707
PPP1R14B	-0.557416
ISOC2	-0.557124
VAV3	-0.557064
GUF1	-0.557064
DHRS4	-0.55684
BTBD2	-0.556525
IDE	-0.556436
TXN2	-0.556114
CDC42EP4	-0.556017
CLDN3	-0.555845
IVNS1ABP	-0.555665
MRPS12	-0.555501
CIAPIN1	-0.555291
ZDHHC4	-0.555127
TCF3	-0.554184
CALML4	-0.552875
TNFSF13	-0.552561
SH3BP2	-0.552456
CDC16	-0.552254
SLC16A7	-0.55215
DDHD2	-0.552142
LONP1	-0.55191
ECT2	-0.551604
MCM3AP	-0.551357
EFNA1	-0.551297
ATRX	-0.550863
RBM13	-0.550766
DCTN5	-0.550362
UBE2E1	-0.549921
PSMD5	-0.549764
CMPK	-0.549704
SMC3	-0.549666
KRR1	-0.549472
CENPM	-0.548791
IL6R	-0.548604
BYSL	-0.548387
SLC25A38	-0.548387
FBXO5	-0.547527
PUS7L	-0.54743
BCOR	-0.547385
CAPZA1	-0.54722
MED28	-0.547004
DERA	-0.546839
NUP214	-0.54663
CLN6	-0.546285
NME3	-0.545867
TRGV9	-0.545687
KLF3	-0.545582
HNRPA3	-0.545523
TOP2B	-0.54547
ARHGEF16	-0.545373
ARL5A	-0.545276
NR1D2	-0.545104
PSPH	-0.544939
TMED3	-0.544603
PCGF3	-0.54446
SNX4	-0.543997
PDLIM2	-0.543869
CHD1	-0.54357
HMG20A	-0.543331
TRPS1	-0.543316
PRKRIR	-0.543151
BTBD7	-0.543069
POLR3C	-0.542815
RBM34	-0.542224
NDUFS1	-0.542134
DSCAM	-0.542044
FAT	-0.541962
2007-09-01	-0.541865
CRADD	-0.541678
DPF2	-0.541266
CHD3	-0.541244
GRHL2	-0.540967
MPZL2	-0.540952
CCT6A	-0.540855
NRCAM	-0.540496
ULK2	-0.540459
CSNK1A1	-0.540414
FBXL15	-0.540332
MCTS1	-0.540264
TTC31	-0.540204
NUPL2	-0.540107
EIF2B4	-0.539726
GIT2	-0.539486
MCM4	-0.539389
COPS7A	-0.539374
PIK3C2B	-0.539082
DDX6	-0.53906
TLE1	-0.538731
SERF1B	-0.538634
CDK5R1	-0.538536
ATG9A	-0.538304
ZBTB10	-0.53826
SLC44A5	-0.537534
MSH6	-0.537123
VDAC1P	-0.536285
TARDBP	-0.536277
ETAA1	-0.536023
TRMU	-0.535903
CKLF	-0.535402
LIAS	-0.53532
CPSF6	-0.535043
THTPA	-0.534796
MDM4	-0.534729
GOLGA1	-0.534707
ELAC2	-0.534542
LIG1	-0.534497
GLTSCR2	-0.534198
ERMP1	-0.533839
LY6G5C	-0.533457
NRF1	-0.53333
GTF2H5	-0.533323
STT3A	-0.532971
RANBP1	-0.532897
FZD1	-0.532799
ZNF124	-0.532784
PTGES3	-0.532642
FBXO11	-0.532575
STX18	-0.53256
IL1R1	-0.532321
TXNRD3	-0.531049
ZNF131	-0.531019
ZNF37A	-0.531004
ACTR3	-0.530697
ARHGAP10	-0.530585
DCUN1D1	-0.530189
ZFHX3	-0.530144
CBS	-0.529912
SSH1	-0.529613
WWP1	-0.529359
CHERP	-0.529299
TIMM9	-0.529254
AP4S1	-0.529239
DUS2L	-0.529134
ZYX	-0.529112
ALDH3B2	-0.528625
ERLIN2	-0.528581
ZNF804A	-0.528551
LSM5	-0.528326
ARFGEF1	-0.528296
XAB1	-0.52799
EXOC3	-0.527773
LAMA3	-0.527743
HSPA14	-0.527429
PLXNB1	-0.527399
DET1	-0.527331
BRD8	-0.52704
LRP3	-0.527017
CCNL2	-0.526569
LETM1	-0.526554
BRE	-0.526322
IKBKB	-0.525716
RNASEH1	-0.525462
EVL	-0.525349
MYO1C	-0.525147
PAPOLA	-0.524833
SF3B2	-0.524743
MYBBP1A	-0.524504
IRX5	-0.524429
ARNT2	-0.52422
ZNF43	-0.523584
HNRNPA0	-0.523113
TMEM28	-0.522312
COPS2	-0.522245
SHC1	-0.521811
SFRS16	-0.521467
HOXC13	-0.521168
JRK	-0.520951
PAK1IP1	-0.520929
SSFA2	-0.520869
BAZ1B	-0.520181
PPA2	-0.519754
POLR1C	-0.519657
AKAP10	-0.519096
TOMM40	-0.518864
SF3B1	-0.518797
ALDH1A3	-0.518737
SIAH2	-0.518737
SMC4	-0.518692
GATA3	-0.518445
NFATC2IP	-0.518438
MALT1	-0.518154
PHF8	-0.517593
SNAP23P	-0.517466
HMGN2	-0.517092
EIF3B	-0.517084
PYCR1	-0.516912
FBXO41	-0.516905
NOD1	-0.516762
LSM8	-0.516538
ZIC1	-0.515536
ZSCAN5	-0.515251
PHF10	-0.515237
NGDN	-0.515072
HHEX	-0.514638
GPD2	-0.514399
TAPBP	-0.514264
PLAA	-0.51407
POGZ	-0.514025
THOC1	-0.513995
CBX3	-0.51377
ZNF263	-0.513232
REST	-0.513195
PKN1	-0.513165
PACSIN3	-0.512903
SOS1	-0.512349
HMGA1	-0.512095
MAGEF1	-0.512028
COMMD8	-0.511818
TXNRD2	-0.511586
EIF4A1	-0.511085
RASA1	-0.511048
SORD	-0.51101
PSMC5	-0.510644
TGFB3	-0.510644
CAPN2	-0.510554
ITGB4	-0.510405
RBM14	-0.510008
HERC6	-0.509275
BAX	-0.509155
MANEA	-0.508871
CPT1B	-0.508505
CDK2AP1	-0.508437
ERCC6L	-0.50825
SLCO3A1	-0.508213
ZNF675	-0.508138
KIAA0100	-0.508131
MTHFD1	-0.508018
PAK4	-0.507689
ZFY	-0.507413
RCBTB2	-0.507338
CXCR7	-0.507285
MRPL20	-0.50727
LARP5	-0.507009
COASY	-0.506934
MRPS7	-0.506792
CREB1	-0.506575
PAFAH2	-0.506507
IDI2	-0.506171
BANF1	-0.505842
MAD2L1	-0.5054
GALC	-0.505356
DHRS7	-0.505341
EIF4G2	-0.505318
TMEPAI	-0.505251
PRLR	-0.504795
DUSP22	-0.504623
NUP107	-0.504548
SART1	-0.503777
RAMP1	-0.503531
ATP5GP1	-0.503276
MBD5	-0.503134
XRCC3	-0.503112
RIPK5	-0.502805
SFRS11	-0.50279
THBD	-0.502655
LGTN	-0.502648
ATXN10	-0.502334
HARS2	-0.502199
KCTD3	-0.502162
NFAM1	-0.502132
ZFPL1	-0.50193
SFRS9	-0.50184
CDCA3	-0.501758
PHACTR2	-0.501488
TMEM112	-0.501451
NGRN	-0.501204
ARCN1	-0.501115
RNF146	-0.5011
ISOC1	-0.50092
PIR	-0.500696
PDIA5	-0.500643
TEX10	-0.500097
PIAS3	-0.500045
MRPL35	-0.499835
MRPL39	-0.499813
FNDC3A	-0.499424
NDUFS4	-0.498863
SPEN	-0.498452
EI24	-0.498347
TP53	-0.498055
WDR73	-0.498055
SQRDL	-0.497375
HIATL1	-0.497255
KPTN	-0.496686
RBM3	-0.496507
FLII	-0.496484
VDAC1	-0.49644
LYRM2	-0.496021
HSPB1	-0.495834
RRM1	-0.49552
PANX1	-0.495362
UTP11L	-0.49525
BAT3	-0.495101
PDE8A	-0.494734
RAI16	-0.494398
SFRS2	-0.494263
KIAA0859	-0.493919
TFB2M	-0.493687
MAP3K6	-0.493635
FBXO28	-0.493627
PRKAG1	-0.49338
FCHSD2	-0.493148
TSPAN14	-0.493148
MED4	-0.493119
LSM4	-0.493006
PQBP1	-0.492849
ZNF814	-0.492685
XPO4	-0.491922
SLC39A1	-0.491839
TRIM28	-0.491772
GJB3	-0.491338
PDHX	-0.490919
NAP1L4	-0.490291
DBF4	-0.490052
MBD3	-0.488661
SSNA1	-0.488526
CSNK1G2	-0.488518
MBOAT1	-0.488496
HGS	-0.487247
ASH1L	-0.487157
MID2	-0.487127
RCN1	-0.487105
PLEKHA5	-0.486918
UBE2G1	-0.486888
MAPRE1	-0.486716
RAD23B	-0.486716
MMS19	-0.486701
RRP1	-0.486678
BAG1	-0.486267
PCGF2	-0.48623
DACH1	-0.485743
MGAT4B	-0.485676
AKAP7	-0.485534
NFKBIL1	-0.48531
NUMA1	-0.48504
SLC25A46	-0.485018
PRPF4B	-0.484853
GMPPB	-0.484793
PPWD1	-0.484367
NDUFS3	-0.484098
NDUFA9	-0.483993
UBE2I	-0.483574
NARG2	-0.482901
IRF5	-0.482894
KLHL21	-0.482864
CXCL12	-0.482781
DHX34	-0.482564
IRF3	-0.482175
CCBL2	-0.482146
LIMD1	-0.481719
CSNK1G3	-0.481659
NUP160	-0.481457
CDC27	-0.481398
AHCTF1	-0.481315
KRCC1	-0.480941
GLOD4	-0.480642
GTPBP5	-0.480567
UBAP1	-0.4805
DCI	-0.479872
BICD1	-0.479804
PRRG4	-0.479722
PCTK1	-0.479625
MCOLN3	-0.479543
UBE1DC1	-0.479206
SAMHD1	-0.478959
PPP1CB	-0.478727
PPARG	-0.478593
FTSJ2	-0.478495
GTF3C4	-0.478406
POMT1	-0.477456
CCDC51	-0.477396
PPP1R11	-0.477336
PLAU	-0.477336
RNASEH2B	-0.477201
GRB7	-0.477074
CHD7	-0.477059
DDX18	-0.476947
CASP2	-0.476872
TAF9	-0.47667
IFNAR1	-0.476476
MRPS16	-0.476281
SNRPA1	-0.476147
DYRK2	-0.47584
TTLL3	-0.475728
SLC35B1	-0.475705
EZH1	-0.475616
SLC27A6	-0.475578
PHKA1	-0.475473
SH2B1	-0.475414
EPHB4	-0.475227
PPP1R3D	-0.474942
PTK6	-0.474718
ECHDC1	-0.474389
PITPNC1	-0.474337
ENC1	-0.474239
NAB2	-0.473604
SCRIB	-0.473282
AGA	-0.473244
CLK2	-0.473147
SMC2	-0.473102
ZNF16	-0.473028
CDYL	-0.472407
GFRA1	-0.472257
RING1	-0.472085
DHX38	-0.471547
ITGB5	-0.471135
CYP26A1	-0.471015
DCUN1D4	-0.470836
SLC3A2	-0.470769
PRPF40A	-0.470754
CASKIN2	-0.469923
PHF13	-0.469901
ITPKC	-0.469602
ZBTB24	-0.469542
COPZ1	-0.46937
PET112L	-0.469288
MGMT	-0.469235
OR2A4	-0.46922
DNAJC9	-0.468824
LDB1	-0.46857
SNRPF	-0.468442
NCKAP1	-0.468383
LAMA5	-0.467859
NLRX1	-0.467799
ZNF140	-0.467747
UCHL5IP	-0.467567
CLIC1	-0.467373
PPP4R2	-0.46732
RTCD1	-0.467089
SYMPK	-0.467029
REEP5	-0.466722
CYB561D2	-0.466094
MED6	-0.46563
FMR1	-0.465585
ZNF592	-0.465338
CHCHD8	-0.465263
SCLY	-0.465189
FAM128B	-0.46486
POLL	-0.464837
APOL2	-0.464837
PLAC8	-0.464411
PRMT5	-0.464403
MARS	-0.464224
NARG1L	-0.464194
PELP1	-0.464126
COQ2	-0.463461
PSMA1	-0.463132
ATXN2L	-0.463019
KIAA0090	-0.462847
PLCXD1	-0.462795
[truncated: 3,623 more rows]

## Sheet: valproic acid
GeneID	f
PRDM10	-0.694293
TMEM87A	-0.68841
COQ7	-0.67198
INTS7	-0.670487
LIPT1	-0.664045
HTATIP	-0.651423
RABGGTA	-0.648891
SFRS6	-0.646055
SNX5	-0.645581
TMEM39B	-0.640243
LANCL2	-0.630359
SMARCB1	-0.6296
THOC6	-0.627833
STAG1	-0.626804
KEAP1	-0.617366
MEPCE	-0.613586
DECR1	-0.612484
GABPB2	-0.600778
MPDU1	-0.599469
PCNT	-0.59144
RRS1	-0.588112
CTCF	-0.585164
HUS1	-0.576562
BCLAF1	-0.574165
NUDT15	-0.573841
ZNF692	-0.570521
ATF5	-0.570301
UBTF	-0.568789
PISD	-0.566372
ZBTB1	-0.565606
SNORD10	-0.561244
HEATR6	-0.56112
RSL1D1	-0.560689
USP16	-0.559445
ATF1	-0.554163
BRD9	-0.553146
PUS1	-0.549179
MYC	-0.548948
PTPN2	-0.547598
BRD2	-0.547486
SFRS7	-0.547089
NOL5A	-0.542301
SFRS12	-0.540748
THG1L	-0.539038
MYST4	-0.537803
PCBP1	-0.537408
MPHOSPH10	-0.536655
PPRC1	-0.535677
RABIF	-0.534991
UNG	-0.533674
CAD	-0.532517
CLPB	-0.529131
NUBP1	-0.527006
CTPS	-0.526609
MED26	-0.526361
SNORA70	-0.526028
PMF1	-0.524951
POLR3E	-0.524681
SARS2	-0.522631
PBLD	-0.520403
VPS37C	-0.520401
AVEN	-0.519778
MED16	-0.51757
EWSR1	-0.515179
KIAA0368	-0.514737
RBM14	-0.513668
MCRS1	-0.513287
SFRS4	-0.513027
METTL1	-0.510281
BUB3	-0.505615
EIF4E2	-0.504613
NCAPH	-0.504251
NOL12	-0.501698
ECSIT	-0.501492
UTP14A	-0.500946
MTG1	-0.499262
SPAG7	-0.498045
LUC7L2	-0.496571
FAM20B	-0.496114
EIF4EBP2P	-0.494817
RBM22	-0.493861
SUV420H1	-0.493697
RBM16	-0.493352
UBXD6	-0.493242
EIF5	-0.492042
NME4	-0.491877
DKC1	-0.491425
POLR2A	-0.490946
KIAA0141	-0.489661
CRADD	-0.487009
GRWD1	-0.486687
UBE2D4	-0.486647
PEMT	-0.486159
DCPS	-0.485962
NBN	-0.483806
USE1	-0.483559
COIL	-0.483189
PUF60	-0.482577
NCSTN	-0.482178
GSTZ1	-0.482145
CREBBP	-0.481903
ARID1A	-0.481649
ADI1	-0.481619
RBM5	-0.480427
ARHGAP19	-0.480052
EIF3B	-0.478484
RCC1	-0.476442
ZZZ3	-0.475607
ZCCHC10	-0.475511
HN1L	-0.474887
POLG	-0.473305
SFRS5	-0.473111
SETD4	-0.471968
CDK10	-0.471599
YWHAH	-0.471166
MRPL15	-0.470245
TMED1	-0.468869
CCNL1	-0.468483
BAT1	-0.46822
RNH1	-0.467576
WDR43	-0.467477
CNOT2	-0.466971
WARS2	-0.466781
AKAP8	-0.466263
TARBP2	-0.465189
HNRPF	-0.464378
G3BP1	-0.464086
FAM82B	-0.463874
MAT2A	-0.462866
PHF11	-0.46256
DNAJB12	-0.460813
DIDO1	-0.460057
TSR1	-0.45829
HIRIP3	-0.458044
SCO2	-0.457712
TRIM44	-0.456825
WDR6	-0.456647
LARP7	-0.45615
SETDB1	-0.456088
PLEKHA9	-0.456082
NHEJ1	-0.455729
ZFX	-0.455619
KBTBD4	-0.454857
VPS52	-0.454665
VCP	-0.454054
IMMT	-0.453851
MCM5	-0.453767
U2AF2	-0.451092
SNORA71C	-0.448678
TRIM13	-0.448527
RRM2	-0.44802
CTBP1	-0.447928
RPP40	-0.4479
GBE1	-0.447563
MTHFS	-0.447267
NOL1	-0.445891
DIMT1L	-0.444954
PPCS	-0.444714
TRMT1	-0.444713
EIF1	-0.444694
DPP3	-0.443491
WDR42A	-0.443119
DAZAP2	-0.441363
UCK2	-0.439642
MCM7	-0.439392
TUBGCP3	-0.439036
UFC1	-0.439022
RBM28	-0.43868
LUC7L	-0.438319
SDCCAG3	-0.438152
ENOX2	-0.438071
TMEM34	-0.436877
MKI67	-0.436754
CCDC22	-0.436735
BCAR3	-0.436305
TRIB3	-0.436252
EIF4G1	-0.436142
TCF25	-0.436093
TTC27	-0.435683
SENP6	-0.435576
PDF	-0.435023
PMS2L3	-0.43405
PPP2R3C	-0.433572
DNMT1	-0.43342
SFRS1	-0.43326
KLHL21	-0.432794
UNKL	-0.432603
SMG5	-0.431698
CTDSP1	-0.430676
ZNF24	-0.430154
NR1H2	-0.429997
B3GNTL1	-0.429874
SFRS2	-0.429397
GTF3C2	-0.428797
PDCL3	-0.428205
PTBP1	-0.42781
MRPS18B	-0.427665
GOSR1	-0.42737
PLEC1	-0.426789
BYSL	-0.426504
GMEB1	-0.426481
PEO1	-0.426048
TFAP4	-0.426021
CDC25A	-0.425717
NSMAF	-0.42561
JOSD3	-0.4256
HNRNPR	-0.425104
CITED2	-0.424564
LSM12	-0.424482
QRICH1	-0.424337
TAF6L	-0.423952
ING3	-0.42389
KIF4A	-0.42201
DPH1	-0.421153
CSNK1D	-0.419794
RSRC2	-0.41924
EIF3D	-0.419232
TIMM8A	-0.418492
RXRA	-0.418308
PPAN	-0.418139
NGDN	-0.416596
RNPS1	-0.416363
COQ2	-0.416034
CUL4A	-0.415952
HMG2L1	-0.414929
NFYC	-0.414645
TMEM5	-0.41376
MTIF2	-0.412488
RAB11FIP2	-0.412189
ACACA	-0.411852
IPO4	-0.411091
SLC1A5	-0.410159
CEBPG	-0.410044
NFKB1	-0.409981
SDF4	-0.40991
NMT1	-0.409597
TRIM27	-0.408589
KIAA0409	-0.407765
NCBP2	-0.407438
IFRD2	-0.407316
CASD1	-0.407135
TCERG1	-0.40709
KPNB1	-0.407072
SLC19A1	-0.407024
RIPK1	-0.406716
P2RY2	-0.406641
ASPSCR1	-0.406398
HNRNPU	-0.405883
SMPD4	-0.405409
HCFC1	-0.40532
DENND4B	-0.405146
ZNF512B	-0.404723
EMG1	-0.404706
SFRS2IP	-0.403989
POLR3B	-0.403657
BOLA1	-0.403652
VPS28	-0.403328
MCM4	-0.403214
MRPL46	-0.402666
ZNF787	-0.402292
SLC25A6	-0.402246
ICT1	-0.402199
NFKBIA	-0.402082
SLC25A15	-0.401572
MINA	-0.401422
HNRPAB	-0.401274
THRAP3	-0.401131
ZFP36L2	-0.401046
PPCDC	-0.400444
BNIP1	-0.399958
GATAD1	-0.399756
RBM23	-0.399492
CHEK1	-0.399478
FAM38A	-0.399407
GINS3	-0.399301
BCL3	-0.39852
COPS7A	-0.39724
KIAA0323	-0.396766
PMVK	-0.396764
ATXN2L	-0.396646
TRIM28	-0.396645
ATP5L2	-0.396503
MAK10	-0.395545
PHF15	-0.395147
ENOSF1	-0.394654
RBM15B	-0.393957
EP300	-0.39349
MAD1L1	-0.393283
RDX	-0.392898
CCDC94	-0.392777
TTC31	-0.392713
SPG7	-0.392571
BRD4	-0.391897
PFAS	-0.391659
POLR1C	-0.39148
SNW1	-0.391368
DCTD	-0.391165
DDX56	-0.39076
BAG1	-0.390374
CHKB	-0.390229
EFNA1	-0.390072
GTPBP6	-0.389321
DNAJC9	-0.388889
EIF5A	-0.388524
KHSRP	-0.388045
MRPL42	-0.387817
NOLC1	-0.387472
DDB2	-0.386836
TYMS	-0.386584
NOC3L	-0.38631
HIST1H2BK	-0.385944
SPOP	-0.38594
IMP3	-0.385937
PEF1	-0.385461
LDLR	-0.3848
NOL14	-0.384737
CRKRS	-0.384466
PLXNB2	-0.384417
GNL3	-0.384392
PKNOX1	-0.384261
ASTE1	-0.384152
FNTA	-0.384111
ADNP	-0.383354
SERBP1	-0.383267
EIF2S2	-0.38294
PPP2R4	-0.382823
MRTO4	-0.382696
PSMD7	-0.382104
CCNL2	-0.38112
SCYE1	-0.380803
DPP8	-0.380794
PHF2	-0.380486
CCDC51	-0.380146
RAD23A	-0.380145
TRIP6	-0.380028
NMI	-0.379164
MRPL48	-0.378731
ZRF1	-0.378702
UTP20	-0.377956
GTPBP5	-0.377929
PATZ1	-0.377641
KIAA0020	-0.3774
TUBGCP4	-0.377178
SETMAR	-0.377139
ILF3	-0.377106
SEPHS1	-0.376465
PHACTR2	-0.376301
PLK1	-0.375893
EIF4A2	-0.375869
MCM3	-0.375841
GTPBP8	-0.37583
ZNHIT2	-0.375696
FBXW4	-0.37415
NASP	-0.373939
PLCB4	-0.373821
ENDOG	-0.37301
NETO2	-0.372985
MTERFD1	-0.372695
HIST1H2BD	-0.371528
DGCR8	-0.371422
LRP8	-0.370761
DHX35	-0.370485
BOP1	-0.369404
SNUPN	-0.36935
CDV3	-0.369341
MSH3	-0.369229
RAN	-0.368996
USP52	-0.368963
EXOSC10	-0.368257
DDX3X	-0.36816
PEX14	-0.366942
RBM39	-0.366815
SF1	-0.366599
WDR74	-0.365911
BANP	-0.365878
FUSIP1	-0.365854
GNL3L	-0.365662
PRKAG1	-0.365635
TFDP1	-0.365565
TAF9	-0.365295
CUL3	-0.364867
CDCA8	-0.364695
BPTF	-0.364409
TM9SF1	-0.364034
SRM	-0.36364
FXN	-0.363631
RPP38	-0.36355
LRRC41	-0.363524
PPP2R2A	-0.363212
STAM2	-0.362966
PUS7	-0.362965
KPNA1	-0.362842
VRK2	-0.362721
CPSF6	-0.362637
DENND1A	-0.362535
GEMIN4	-0.361719
SMARCE1	-0.361555
PLK4	-0.3615
PMM2	-0.361154
SYNCRIP	-0.360711
LTBR	-0.36022
ZFP64	-0.35996
DARS	-0.35979
RNF141	-0.359788
KTELC1	-0.359474
SUCLG2	-0.358765
EIF4A1	-0.358573
PCBD1	-0.358286
PA2G4	-0.358256
COPS3	-0.358039
SMCR7L	-0.357954
PRCC	-0.35736
CEBPZ	-0.356633
PSMB10	-0.356208
KIAA0515	-0.355984
CNNM3	-0.355485
TRIP12	-0.355288
KLF6	-0.35497
SMYD2	-0.354839
MSH6	-0.354516
TMEM11	-0.354034
MRPS2	-0.353953
TNPO2	-0.353926
NUP62	-0.353885
TRIM8	-0.353414
EXOSC8	-0.35323
FEM1B	-0.353192
AAAS	-0.352847
BCS1L	-0.352661
IDH3G	-0.352526
NOL8	-0.351935
XBP1	-0.351307
ADRM1	-0.351044
GABPA	-0.351038
PES1	-0.350495
MBOAT1	-0.350115
PABPC4	-0.349797
AP4M1	-0.349772
CGGBP1	-0.349622
PPP1R8	-0.349553
CCDC101	-0.349296
PRKRA	-0.349295
ANP32B	-0.349252
ZFR	-0.349167
NME1-NME2	-0.348874
PRPF3	-0.348748
OR2A4	-0.34857
MED6	-0.348468
OSBP2	-0.348408
USP4	-0.348367
POM121	-0.348225
CLN6	-0.348033
FUS	-0.347649
BMP1	-0.347602
ITFG2	-0.34749
MZF1	-0.347263
ZNF207	-0.346961
RSAD1	-0.346873
ZC3H7A	-0.346712
KIAA0182	-0.346643
SOLH	-0.346448
CAMK2G	-0.34632
SFPQ	-0.346188
PTRH2	-0.346172
GGPS1	-0.34594
DNAJA3	-0.345852
WBSCR16	-0.345596
CSNK2A1	-0.345544
WWP2	-0.34547
DHX34	-0.345284
GLTSCR2	-0.345148
EXOSC2	-0.344911
E4F1	-0.344356
DDX28	-0.343884
RBM34	-0.343848
TBRG4	-0.343761
WDR5B	-0.343637
SMC1A	-0.343076
EIF3J	-0.342985
ANAPC13	-0.34276
TSG101	-0.342619
GLOD4	-0.342046
RBMS1	-0.342035
MRPS7	-0.341958
EIF3A	-0.341352
PQBP1	-0.341248
TOE1	-0.341012
CIRBP	-0.340703
UXT	-0.340618
RBM6	-0.340216
SLC7A1	-0.340188
ZNF335	-0.340105
WDR57	-0.339783
SFRS10	-0.339645
TRIP11	-0.339284
SECISBP2	-0.33925
ANKRD11	-0.338801
DCTN4	-0.338456
MTX1	-0.338311
GTF3A	-0.337988
HNRPDL	-0.337971
LIG3	-0.337598
WDR3	-0.337344
DDB1	-0.336894
CBX5	-0.336469
CSAD	-0.336377
RCL1	-0.335614
SLC2A4RG	-0.335543
MECR	-0.33551
OAZ1	-0.335425
KCTD15	-0.335184
PIK3R1	-0.335129
CLOCK	-0.334878
VARS	-0.33481
PMS2L8	-0.334771
IVNS1ABP	-0.334703
CDC16	-0.334518
ZMYND11	-0.334256
KIAA0133	-0.334047
VPS24	-0.333932
LMNB1	-0.333856
SUPV3L1	-0.333502
UPF1	-0.333422
FNBP4	-0.333105
PAF1	-0.332056
TGM6	-0.331962
ESF1	-0.331552
SUMO3	-0.331044
CDC5L	-0.33102
MAN2A2	-0.330826
RARA	-0.330614
RNMTL1	-0.330585
IMP4	-0.330477
P2RX4	-0.330453
PSCD2	-0.330359
EPS8L1	-0.330274
DDX21	-0.330198
WDR13	-0.330003
GCN1L1	-0.329534
PNO1	-0.3295
MORF4L1	-0.329319
ELAC2	-0.328916
SNHG3	-0.328808
UTP11L	-0.328367
CDT1	-0.32797
TMBIM4	-0.327727
STS	-0.327526
PCCB	-0.326871
ZMYND8	-0.326868
NGRN	-0.326619
TBC1D20	-0.326406
TUBGCP5	-0.325795
AGK	-0.325479
UNC5CL	-0.325219
TUBB2C	-0.32508
TIMELESS	-0.324728
PBRM1	-0.324485
MSL2L1	-0.32448
TRIM16	-0.324452
SFRS18	-0.323854
POLD1	-0.323169
RBM15	-0.323151
KIAA0100	-0.323044
MBD3	-0.322589
ZNF408	-0.322523
SF3A1	-0.322507
PPP3CA	-0.322476
RNASEH1	-0.322411
PDCD2	-0.322079
JARID1C	-0.321454
DYNC1LI1	-0.321296
TARBP1	-0.321115
XRCC3	-0.321107
YTHDF2	-0.320673
DPH2	-0.320638
CD320	-0.320569
VAPB	-0.320077
URM1	-0.319863
USP25	-0.319862
TTC4	-0.31981
YWHAE	-0.31975
EPR1	-0.319227
SMYD5	-0.319065
BANF1	-0.318887
HDLBP	-0.318377
WDR73	-0.318345
MRPS28	-0.318318
ARF1	-0.318079
ALDH3B2	-0.318008
SLC35C2	-0.317898
SLC35A5	-0.317766
HSPA8	-0.317682
ZBTB44	-0.317517
USP22	-0.317478
KPNA4	-0.316747
SPG11	-0.316533
ABCF1	-0.316503
MBTPS2	-0.316445
CASC3	-0.316268
CSNK1A1	-0.31626
PSMD3	-0.315821
AXIN1	-0.315681
PARP16	-0.315659
CCNB1	-0.315632
ASH2L	-0.315434
CCDC44	-0.315235
PMS2	-0.315158
CNBP	-0.314698
COMT	-0.314602
PPIL2	-0.314397
MCM6	-0.313892
KLHL12	-0.313409
CCNT2	-0.313182
ZNF668	-0.312906
HNRNPL	-0.312672
GNA13	-0.312659
NIP7	-0.312457
NARFL	-0.312335
SET	-0.3123
BXDC2	-0.312295
FASTKD2	-0.312016
MLH1	-0.311787
AMD1	-0.311741
KIF15	-0.311376
SNRPF	-0.311157
AATF	-0.310669
PPP2R2D	-0.31059
SRRM2	-0.310516
SFRS3	-0.309895
MRPS27	-0.309832
METTL8	-0.30965
PABPN1	-0.309555
PTS	-0.309401
UBE2C	-0.309358
ALG13	-0.30922
XPO4	-0.309135
SLC5A6	-0.309043
TFIP11	-0.308944
MICALL1	-0.308809
MYO1F	-0.308713
RSC1A1	-0.308116
DHX30	-0.307895
CHERP	-0.307662
ZNF710	-0.307376
S100A8	-0.30733
SLC20A1	-0.307267
ACTR1B	-0.30674
XRCC5	-0.306697
PRLR	-0.30668
HNRPUL1	-0.306281
MCM3AP	-0.306258
LINS1	-0.306258
RCBTB2	-0.305729
ZBTB11	-0.305483
SON	-0.305425
UBE2D3	-0.305348
MYNN	-0.305034
POGK	-0.304982
TIAL1	-0.304852
RANGAP1	-0.304647
FAM120A	-0.304535
NXF1	-0.304355
HIST1H2BC	-0.304322
FBXO11	-0.30402
DNAJC11	-0.303885
NR1D2	-0.303181
RRP1	-0.302792
TXNDC5	-0.302734
SPAG5	-0.302711
KBTBD2	-0.30259
MTHFD1	-0.302551
ANGEL2	-0.302493
TMEM30B	-0.302312
CPSF4	-0.302141
CBFA2T3	-0.301557
PNN	-0.301516
NCL	-0.301208
SKIL	-0.301182
ZMIZ1	-0.30086
COG7	-0.300858
MYST1	-0.300822
SNAPC5	-0.30063
REPIN1	-0.300291
HIST1H2BH	-0.300275
HEATR2	-0.300264
SNAP23P	-0.299979
TTLL12	-0.29985
IHPK2	-0.299836
CCDC59	-0.299776
TADA2L	-0.299628
DYRK1A	-0.299586
BMI1	-0.299509
UPF2	-0.299471
OSGEP	-0.299277
XPOT	-0.299198
RBBP8	-0.298617
HMBS	-0.298099
BRD8	-0.298041
HIST1H2BE	-0.29794
GMEB2	-0.297846
PAK4	-0.297452
UBXD8	-0.297169
MED12	-0.297088
ITPA	-0.297008
SPN	-0.296928
GNL2	-0.295917
MPHOSPH6	-0.295718
APRT	-0.295595
ZC3H11A	-0.295395
SART1	-0.295284
TDP1	-0.29501
THUMPD1	-0.294885
MCM2	-0.294868
MRPL3	-0.29475
RIF1	-0.294747
THOC1	-0.294532
KRIT1	-0.294345
MRPL12	-0.29398
IMPA1	-0.293799
HK2	-0.293186
MCCC2	-0.29306
PECAM1	-0.293018
ATIC	-0.292451
SOS1	-0.291989
POLR1E	-0.291855
GTSE1	-0.291788
NUP50	-0.291626
PAK2	-0.291473
AURKA	-0.291427
DSN1	-0.291385
EXOSC5	-0.291326
NRP1	-0.291123
MAPRE1	-0.291104
RBM26	-0.290607
PUM2	-0.290581
PUM1	-0.290536
TMEM177	-0.290139
MECP2	-0.290021
ZNF30	-0.28995
SLTM	-0.289948
OBSL1	-0.289763
DDX39	-0.289695
SF3A2	-0.289602
RAB3GAP1	-0.288652
ELP3	-0.288643
NRM	-0.288449
CDC20	-0.288363
CUTC	-0.288194
RBBP6	-0.288191
EPM2A	-0.288147
TAF5	-0.28804
MDC1	-0.287739
CLIP1	-0.287616
TAF1B	-0.287593
CTDP1	-0.287219
COPG	-0.287078
AURKB	-0.287042
NOLA1	-0.286977
KIF2C	-0.286608
MED18	-0.286561
KRI1	-0.286479
GTF2H5	-0.286366
ABCE1	-0.286097
SLC2A1	-0.285818
SP2	-0.285753
GTPBP4	-0.285738
POLD3	-0.285461
RFWD3	-0.285442
BMS1	-0.285031
CCDC86	-0.284906
CD164	-0.284783
TRMT5	-0.284528
PANK4	-0.284212
SUV39H1	-0.283961
RAF1	-0.283958
NAT10	-0.283903
TXN2	-0.283503
KIF22	-0.283494
IRX5	-0.283393
NPLOC4	-0.283372
SLC39A8	-0.283287
WAPAL	-0.282908
PGGT1B	-0.282796
SNRPB	-0.282743
TRGV9	-0.282621
CENPF	-0.282549
BCAS3	-0.282442
LSM7	-0.282407
MLPH	-0.282221
NCOR2	-0.282191
MED17	-0.282059
ZSCAN5	-0.281985
ERBB2IP	-0.281908
MYST2	-0.281883
FOSL1	-0.281828
PCTK1	-0.281384
OTUD4	-0.281113
TOLLIP	-0.280955
CCBL2	-0.280924
ZNF323	-0.280434
ARMC6	-0.280253
SRPR	-0.280122
NFIB	-0.280099
STARD7	-0.279966
ACY1	-0.279851
SRP72	-0.279842
ECHDC2	-0.279782
PER2	-0.279736
NPM1P12	-0.279664
PRMT2	-0.279388
TXNRD2	-0.279086
NUP210	-0.278787
PCNA	-0.278601
PAK1IP1	-0.278562
POLE2	-0.278538
ERMAP	-0.278403
MPG	-0.277968
PGLS	-0.277829
USPL1	-0.277351
HMGN2	-0.27727
RABL3	-0.277168
COQ4	-0.276356
PPARG	-0.276099
CEPT1	-0.275633
NLE1	-0.275552
RQCD1	-0.275337
TIPIN	-0.275193
RAB22A	-0.274982
CD14	-0.274423
TBC1D9B	-0.273905
PARL	-0.273707
DBF4	-0.273606
USP5	-0.273529
GPR27	-0.273515
ARPC1B	-0.273274
HIST1H2BF	-0.273271
PPP1R3C	-0.273252
FASN	-0.27317
TNS3	-0.27292
ASXL2	-0.272806
PAFAH1B1	-0.272449
RABEP2	-0.272414
SFRS17A	-0.272375
GTF3C5	-0.272332
TNIP2	-0.272323
MDM2	-0.272222
VBP1	-0.272195
AKAP10	-0.272194
CHMP2A	-0.271901
KIAA0319	-0.271877
RBM10	-0.271553
BCL7B	-0.271527
BTG2	-0.271061
LRPPRC	-0.270767
USP21	-0.270498
KPTN	-0.270359
RXRB	-0.270348
CNOT1	-0.269535
WTAP	-0.269458
RBX1	-0.269447
MTERF	-0.269386
EED	-0.269285
CHCHD8	-0.26926
MRPL23	-0.269159
MTRF1	-0.268745
CEBPD	-0.26868
NUDT3	-0.268649
LIG1	-0.268447
FBXL6	-0.268394
DENND2D	-0.268263
ST20	-0.268024
AQR	-0.267967
ZNF84	-0.267942
ZBTB3	-0.267463
TM9SF4	-0.267369
ATP2A2	-0.267276
TBX19	-0.267189
PFKL	-0.266707
RBBP4	-0.266492
NUP205	-0.266254
CLK2	-0.266194
HIST1H4H	-0.26584
TIMM13	-0.26561
AGA	-0.265588
HDAC6	-0.265528
PRKAA1	-0.265407
FNTB	-0.265392
RNASEH2B	-0.265273
NOC4L	-0.265251
VIM	-0.264826
SETD1B	-0.264473
ZDHHC17	-0.264199
UQCRC1	-0.264059
CNOT6	-0.264004
CYP1B1	-0.263961
MGAT4B	-0.263889
SAMM50	-0.263635
PPP5C	-0.26337
KIAA0240	-0.263344
PEBP1	-0.263112
MRPL49	-0.263035
CD44	-0.262736
SREBF1	-0.262325
SRRM1	-0.262208
ATG7	-0.262167
ADPGK	-0.262119
ARPC4	-0.262114
CHD1L	-0.261756
DCTN6	-0.261643
FAT	-0.261306
S100A9	-0.261166
UBE2I	-0.261002
TRIOBP	-0.260443
IL1R1	-0.260426
PSMD11	-0.260383
XPA	-0.260375
VDAC1P	-0.260372
TRSPAP1	-0.260282
GMNN	-0.260032
URB1	-0.259667
THOP1	-0.25939
CLN8	-0.259298
AGPAT5	-0.259209
TIMM23	-0.25898
MTR	-0.258816
GPRC5A	-0.258746
ATP5G2	-0.258719
HOXA7	-0.258659
DUSP3	-0.258527
TOR1AIP1	-0.258142
IKZF5	-0.258021
ARAF	-0.25801
HIST1H2AE	-0.257846
GLUD1	-0.257709
TNPO1	-0.257553
GAL	-0.25747
RRP12	-0.257111
MSTO1	-0.256823
DNM2	-0.256746
DHX15	-0.256664
NONO	-0.256365
NUDT1	-0.256176
PDS5B	-0.256128
GALC	-0.256065
MORC2	-0.256053
MRPL4	-0.255813
HYAL2	-0.255804
MTRR	-0.25559
PMPCA	-0.255399
TNPO3	-0.255391
SEH1L	-0.255284
ABCC10	-0.255185
ICMT	-0.255133
ZNF124	-0.254952
WAC	-0.254897
DEAF1	-0.254889
MAEA	-0.254815
TMPO	-0.25471
SFRS11	-0.254585
SSNA1	-0.254423
MAZ	-0.254365
PDZD4	-0.254308
TSEN2	-0.254217
ZC3H7B	-0.254034
EXOSC4	-0.254007
TMEM168	-0.25394
ZNF473	-0.253936
LYL1	-0.253738
PARP2	-0.253653
NME6	-0.253606
YRDC	-0.25341
CLEC7A	-0.253404
NDUFS2	-0.253258
PHC3	-0.253198
NCOA4	-0.253135
EIF2S3	-0.25296
TOMM22	-0.252867
COMMD10	-0.252595
GNAQ	-0.252588
MYO3B	-0.252133
PTPN7	-0.252124
NXT1	-0.252108
LETM1	-0.252011
MRPL35	-0.251892
ZNF205	-0.251875
HNRPH3	-0.25164
ILKAP	-0.251537
MIZF	-0.251412
RUNX1	-0.251396
NUFIP1P	-0.251316
AHCTF1	-0.251088
ZFP161	-0.250976
LYRM4	-0.250716
HIST2H4A	-0.250538
BIRC5	-0.250215
SNHG4	-0.249883
PIGO	-0.249727
BAT3	-0.249541
PAIP1	-0.249541
MORF4	-0.24948
IQGAP1	-0.249354
SF3B3	-0.249275
LRRC8D	-0.249055
NCAPD2	-0.24905
AKT1	-0.249028
MRPL20	-0.249009
TMPRSS3	-0.248952
TRGC2	-0.248907
CNOT3	-0.248686
ARHGDIA	-0.248589
HRAS	-0.248483
BHLHB2	-0.248469
GOLGA1	-0.248455
PPIG	-0.248433
YARS	-0.248414
MRPS6	-0.248009
KIF24	-0.247748
QARS	-0.247595
MTMR1	-0.247545
PPIH	-0.247392
PCSK6	-0.247124
NAGLU	-0.247113
SNRP70	-0.24696
NSUN5	-0.246927
LSG1	-0.246919
CCDC15	-0.246701
ERGIC2	-0.24669
ACTN4	-0.246274
BXDC5	-0.246231
UBE3A	-0.246099
TAX1BP3	-0.246039
DCP1A	-0.24591
SPEN	-0.245682
ARFRP1	-0.245657
SIRT7	-0.245513
POLD2	-0.245479
CENPN	-0.245464
RBM35B	-0.245211
GTF2I	-0.24509
EZH1	-0.24503
EIF2AK1	-0.244987
NPIP	-0.244984
ARHGAP1	-0.244972
STAG2	-0.244838
HEATR1	-0.244761
NIT2	-0.24475
CAPRIN1	-0.244677
YEATS4	-0.244616
SLC12A2	-0.244601
MGMT	-0.244589
SMAD4	-0.244504
ESR2	-0.244493
ENDOGL1	-0.244477
TAF4B	-0.244143
GPR107	-0.244142
ATP6V1C2	-0.244046
TUBB	-0.244027
JMJD1B	-0.243539
GPATCH1	-0.243293
MRPS34	-0.243252
WHSC1	-0.243183
DNAJC13	-0.243106
SERPINA3	-0.242973
EVL	-0.242951
KIAA0528	-0.242898
CYBA	-0.242638
NAP1L4	-0.242326
SLC3A2	-0.24229
RBM8A	-0.242271
MON1B	-0.242096
DNAJC7	-0.241991
TMED3	-0.241698
SH3BP2	-0.241625
SNCA	-0.241501
RBM13	-0.241501
SLC9A3R2	-0.241235
U2AF1	-0.241197
GNRHR2	-0.241137
SYTL2	-0.241019
UBE2Z	-0.240939
THADA	-0.240772
SLC39A4	-0.240707
EEF2	-0.240547
DHRS4	-0.240388
UBE2G1	-0.240262
UBIAD1	-0.240189
IL8	-0.239989
USP7	-0.239825
CLCF1	-0.239781
PKN1	-0.239329
NFX1	-0.239147
HDDC2	-0.239076
SULT2B1	-0.238999
MAP3K7IP2	-0.238945
CUL5	-0.238824
PPP1R11	-0.238819
ZC3H13	-0.238504
THAP4	-0.238482
ALG3	-0.238364
FAM35A	-0.238301
ZNF148	-0.238151
TELO2	-0.238118
DHODH	-0.238035
OBFC2B	-0.237997
TLE3	-0.237977
EIF4A3	-0.237939
PRPF4B	-0.237835
OGDH	-0.237687
CEP63	-0.236889
CCT6A	-0.236881
TARS	-0.236848
RAD1	-0.236701
CLDN3	-0.236657
SMARCC1	-0.236632
ALG8	-0.236604
IL23A	-0.23652
BTG1	-0.2365
MMS19	-0.23629
SAFB	-0.236136
GBAS	-0.236119
TBL1XR1	-0.23606
ZNF282	-0.236007
HEY2	-0.23592
PYGB	-0.235832
RBAK	-0.235789
CSNK1G1	-0.235752
SERPINB1	-0.235508
CYC1	-0.235497
ACYP2	-0.235331
RHOT2	-0.235216
HDHD1A	-0.235208
ZDHHC7	-0.235197
ZNF236	-0.235084
DCAKD	-0.234939
SETD2	-0.234908
NFIC	-0.23487
SSBP1	-0.234859
CLCN6	-0.234728
SLC12A8	-0.234714
RNF6	-0.234438
CEP152	-0.234405
UBE2NL	-0.234287
CENPA	-0.234205
PAPOLA	-0.234182
NCF1B	-0.233971
FUT4	-0.23389
DDX23	-0.233827
ISCA1	-0.233632
FOXRED2	-0.233435
SNRPA	-0.232815
MAP3K4	-0.232711
SNAI2	-0.232566
RBM3	-0.232426
EIF2B5	-0.232242
SPECC1L	-0.232232
CDC45L	-0.23212
EEF1D	-0.231936
EIF6	-0.2317
COX10	-0.231695
EI24	-0.231621
TPX2	-0.231416
TTK	-0.231412
XPO1	-0.231399
SCUBE2	-0.231379
NR2C2	-0.231325
PFDN1	-0.230922
PSMB6	-0.230752
TPK1	-0.23065
SYNJ2	-0.230601
EAPP	-0.23042
FOSL2	-0.230399
USP10	-0.23036
CLPP	-0.230142
OPN3	-0.229843
UBE2Q1	-0.229744
RNF44	-0.229385
NUP155	-0.229182
SMC2	-0.229067
PAPD1	-0.229012
FOXM1	-0.229002
FAM128A	-0.228889
AKAP1	-0.228806
DDX41	-0.228779
EIF4EBP1	-0.228601
CSTF2T	-0.228552
CCL2	-0.228344
HLCS	-0.228292
EHMT2	-0.22819
UBAP2L	-0.228182
XRCC4	-0.227963
TFB2M	-0.227944
NFAM1	-0.227867
TCOF1	-0.227511
ROD1	-0.227325
FAIM	-0.22708
CHD3	-0.226716
PPP2R1A	-0.226678
ODC1	-0.226637
POLE	-0.226592
PDCD11	-0.226484
BCAP29	-0.226483
ERLIN1	-0.226447
MYLIP	-0.226327
SPRY2	-0.226236
AP4E1	-0.226146
SLC27A3	-0.226066
HIST2H2BE	-0.225886
IL1R2	-0.22582
PAXIP1	-0.225711
POLR2C	-0.225699
PON2	-0.225579
FTH1	-0.225212
LARP1	-0.225083
PARP4	-0.224992
MYH9	-0.224856
ARHGAP29	-0.224763
LMNB2	-0.224707
PPIE	-0.224661
ERGIC3	-0.224581
CDC2L5	-0.224215
SLMO1	-0.224133
HGF	-0.224097
TEGT	-0.224094
PRPF6	-0.223863
IRAK1	-0.223789
SKIV2L2	-0.223718
CENTD1	-0.223622
PGD	-0.223563
OIP5	-0.223557
SF3B4	-0.223532
OTUB1	-0.223373
SREBF2	-0.223061
ATRX	-0.223037
LASS2	-0.223003
ASB9	-0.222933
DDX19A	-0.22291
MAPKAPK5	-0.222642
ELOVL1	-0.222526
SMC4	-0.222294
MRPS22	-0.222259
MPHOSPH9	-0.222215
TMEM80	-0.221741
PSMA1	-0.221716
CNOT4	-0.221513
STT3A	-0.221236
ZNF143	-0.221033
EDC3	-0.220403
PRPF40A	-0.22034
CCNA2	-0.219897
INHBB	-0.219784
THAP1	-0.219762
ZNF259	-0.219677
KIF5B	-0.21942
HIST1H4K	-0.219354
NDUFC1	-0.219131
UBE3B	-0.219097
TTC17	-0.218989
RBMX	-0.218899
2006-03-01	-0.218888
WSB1	-0.218742
FAM46A	-0.218716
AYTL2	-0.218669
ZFHX3	-0.218664
ASXL1	-0.218556
BRCA2	-0.218412
NR2F2	-0.21831
VPS33A	-0.218212
CTBP2	-0.218107
COX17	-0.218046
KCMF1	-0.217965
HINT1	-0.217658
LARS2	-0.217433
PRMT1	-0.217379
ZBED1	-0.217294
EIF4G3	-0.217068
ZNF193	-0.217038
SCARB1	-0.21694
DAK	-0.216872
CLPX	-0.216839
PDSS1	-0.216808
PSMC5	-0.216724
LYRM2	-0.216672
SFMBT1	-0.216614
DDX31	-0.216557
CHMP7	-0.216529
SNX17	-0.216517
PTMAP4	-0.216441
SLC35F2	-0.216328
TXNDC14	-0.216054
PI4KA	-0.215986
DHX38	-0.215986
PRR4	-0.215965
UBL4A	-0.215825
YEATS2	-0.215402
HIST1H4D	-0.215367
TSSC4	-0.215263
WT1	-0.21514
AHCY	-0.215129
PLCXD1	-0.215118
E2F8	-0.215077
FEZ2	-0.215058
PLAC8	-0.214918
SKIV2L	-0.214896
CYB561	-0.214816
OBFC1	-0.214765
ZXDC	-0.214586
NFYA	-0.214531
GNB2	-0.214397
TMEM48	-0.214213
SIAH1	-0.21406
CYB561D2	-0.213764
DUSP12	-0.213597
INTS6	-0.213366
HIST1H3D	-0.213362
FAM3A	-0.213353
SPATA20	-0.213254
NDUFS3	-0.213247
CAPN1	-0.213079
CAND1	-0.213032
YAP1	-0.213003
2007-03-01	-0.212822
CDC73	-0.212811
PITPNB	-0.212652
NUP88	-0.212588
RND3	-0.212559
YIPF3	-0.212474
TRIT1	-0.212238
NIPBL	-0.212051
ZNF3	-0.211997
RPP21	-0.211929
HGS	-0.211876
SNORD124	-0.211824
GRPEL1	-0.211684
MID1IP1	-0.21166
ZFP36L1	-0.211618
VAPA	-0.211536
RNF40	-0.211441
PLAGL2	-0.211333
ABHD14A	-0.211268
MRPS12	-0.211107
SLC7A5	-0.210963
GDI2	-0.210893
GRINL1A	-0.2108
ACOT2	-0.210794
LRCH4	-0.210677
SURF2	-0.210618
XAB1	-0.210381
ZNF142	-0.210172
ALG6	-0.210169
SHC1	-0.210059
CLNS1A	-0.210002
ACTR5	-0.209904
TMEM112	-0.209785
DDX1	-0.209772
PRTN3	-0.209704
VIPR2	-0.20952
CREBZF	-0.209306
HMMR	-0.209298
CCNB2	-0.209208
STK10	-0.209109
PNRC2	-0.209085
ZNF688	-0.209019
SDC4	-0.208771
PADI1	-0.208498
MAP3K6	-0.208119
SLC35D1	-0.208056
SUPT16H	-0.207945
ATP5S	-0.207926
PCF11	-0.207919
STXBP3	-0.207881
TIA1	-0.207854
PYCRL	-0.207662
INPP4B	-0.207605
AASDHPPT	-0.207509
SAPS3	-0.207486
PEX12	-0.207481
SNRPD1	-0.207467
HNRPH1	-0.207456
KLF11	-0.207241
FANCL	-0.207185
KIAA0406	-0.207164
SF4	-0.207045
CRABP1	-0.206964
MAPKAP1	-0.206868
CCT3	-0.206794
VPS72	-0.20666
TOR1A	-0.20661
SLC35F5	-0.206545
PCBP2	-0.206454
AHRR	-0.206286
TACC3	-0.206065
CDK3	-0.205744
PHB2	-0.205723
SMAD3	-0.205547
EBAG9	-0.205542
PLP2	-0.20549
CCT4	-0.205029
SMAD1	-0.204859
NNT	-0.204741
DBF4B	-0.204741
PRC1	-0.204678
DEPDC1	-0.204462
SUMO4	-0.204275
KIAA0090	-0.204097
GPATCH2	-0.203933
IKZF1	-0.203887
FADD	-0.203834
POLR3C	-0.203824
ACTR8	-0.203746
PRPF8	-0.203639
DDX42	-0.203365
JMJD3	-0.203319
PFN1	-0.203196
GIT2	-0.203135
DTYMK	-0.203131
KRT10	-0.203002
MOSC1	-0.201966
PKP3	-0.201941
FUZ	-0.201867
SIL1	-0.201823
BCL7A	-0.201793
RBM19	-0.201739
METTL3	-0.201623
MORC3	-0.201604
CDC23	-0.201596
ANAPC1	-0.201588
WDR62	-0.201391
SEC63	-0.201294
NME1	-0.200991
ASCC3L1	-0.200957
TPTE	-0.200711
RANBP3	-0.200697
SERPINH1	-0.200618
CPNE1	-0.200532
TLK2	-0.200431
GPBP1L1	-0.2001
EIF4G2	-0.20005
TRD@	-0.199946
GCLM	-0.199924
SUCLA2	-0.199766
PXMP3	-0.199735
FANCC	-0.19971
MRPS16	-0.199568
METAP1	-0.199472
REEP4	-0.199207
ACIN1	-0.199143
FUT7	-0.198996
ARL4A	-0.198955
SHMT2	-0.198599
ARCN1	-0.198362
TFPI	-0.198242
PKM2	-0.198217
SH3BGRL3	-0.198107
OPRS1	-0.197984
CCT7	-0.197892
SOX9	-0.197877
CDCA4	-0.197864
PTHLH	-0.197862
GSPT1	-0.197469
MCCC1	-0.197411
UBFD1	-0.196891
ZNF180	-0.196641
TNFRSF12A	-0.19651
TSPAN15	-0.196313
ALG9	-0.195918
BMP5	-0.19587
YAF2	-0.195559
OXCT1	-0.195546
EIF4B	-0.195529
DAP	-0.195493
HSPA9	-0.195354
PIGT	-0.195345
GSS	-0.195141
CDC7	-0.195085
ZMYM4	-0.195053
DRG1	-0.195014
TARDBP	-0.194985
SLC15A2	-0.194885
HDAC5	-0.194812
SAPS2	-0.194801
SLC6A14	-0.194645
LSM4	-0.194603
COG2	-0.194513
ZNF146	-0.194379
ZIC1	-0.194282
PMS2L1	-0.194253
HSP90AB1	-0.194163
PRPF38B	-0.194137
TMEM131	-0.19413
LRP3	-0.193941
AK2	-0.193861
THBS1	-0.193852
NDUFB11	-0.193705
CECR5	-0.193471
FXYD3	-0.193444
CFLAR	-0.193312
CLCN4	-0.193277
TAF12	-0.193275
TMEM9B	-0.193269
IDE	-0.193252
PTPRK	-0.1932
FKBP15	-0.193116
RGS16	-0.193034
USP34	-0.192897
ZNF76	-0.192704
UBL3	-0.192598
HHLA3	-0.192351
GPATCH3	-0.192348
ST7	-0.19229
NR1H3	-0.1922
THUMPD2	-0.192179
ARID3A	-0.192041
E2F3	-0.191951
MAGEB2	-0.191855
DERL1	-0.191846
FADS2	-0.191702
FEN1	-0.191682
SFRS14	-0.191441
ZDHHC4	-0.191431
CLK1	-0.191345
INSIG1	-0.191282
RBPJ	-0.191123
ELF3	-0.191
NSD1	-0.190567
WDR77	-0.190548
SAP30BP	-0.190416
EEF1B2	-0.190356
HIST1H3I	-0.190356
BID	-0.190088
TNFAIP8L1	-0.190071
TXNL4A	-0.190058
MED15	-0.189874
CCL3	-0.18951
IPP	-0.189465
EMD	-0.18945
NDUFB2	-0.189357
WIPF1	-0.189079
GTF3C3	-0.189077
DRG2	-0.189008
MED28	-0.189
PHIP	-0.188984
FKBP1A	-0.188967
PDCD6IP	-0.188871
CNOT7	-0.188838
SRPRB	-0.188753
H2AFX	-0.188534
JMJD5	-0.188342
INHBC	-0.188198
FBXL11	-0.188173
NCOR1	-0.188135
CLK3	-0.188065
TIMM44	-0.187799
RMI1	-0.187786
NFE2L1	-0.187723
MED1	-0.187691
PHF17	-0.187658
CXCL12	-0.187449
FLII	-0.187375
NARG2	-0.187351
TAZ	-0.18726
HIST1H2AD	-0.187189
DNAJC17	-0.187021
IGFBP3	-0.186852
CDC2L2	-0.186828
ZNF592	-0.18669
FAM128B	-0.186473
CRTAP	-0.186299
PSMD1	-0.186143
NACAP1	-0.185874
EBNA1BP2	-0.185868
SLC25A28	-0.185821
AGRN	-0.185715
RANBP1	-0.185318
SLC29A2	-0.185307
PDCD6	-0.185266
LCMT2	-0.185247
HNRPK	-0.185235
RAB1B	-0.185199
SSRP1	-0.185197
PDHB	-0.185101
DULLARD	-0.184944
NAGA	-0.184884
CREM	-0.184827
THBS4	-0.184785
LAMA3	-0.184636
TERT	-0.184573
BUD31	-0.184425
STRN4	-0.184361
CSDE1	-0.184344
TRIAP1	-0.184218
TMEM93	-0.184183
ASH1L	-0.184068
KIAA0241	-0.183714
TIMM8B	-0.183693
XPO7	-0.183652
TIMM22	-0.183649
RPL21	-0.18347
DHX9	-0.183448
PHLDA1	-0.183344
HDGF	-0.183265
AP1G1	-0.183255
BCAP31	-0.183218
ZNF37A	-0.183092
STAT6	-0.183016
SLC29A1	-0.183011
EXOSC7	-0.182972
LOXL1	-0.182969
SGK3	-0.18287
RNF14	-0.182811
ARHGDIB	-0.182523
REV1	-0.182336
SQSTM1	-0.182221
TXNDC15	-0.182196
YTHDF3	-0.182189
MDM4	-0.182123
CD3EAP	-0.181991
KIAA0664	-0.181966
ATAD3A	-0.181919
YY1	-0.181909
RPIA	-0.181512
SDAD1	-0.181511
KIAA0892	-0.180996
NARS2	-0.180821
NKRF	-0.180659
DERL2	-0.180533
KIAA0859	-0.180526
ADSL	-0.180404
TRAF3	-0.180112
HNRPM	-0.180084
PARVA	-0.179875
POLR2D	-0.179783
HPS6	-0.179689
PPP2CA	-0.17921
FLI1	-0.178703
EIF2S1	-0.178501
RUFY1	-0.178364
RNF38	-0.178309
MGA	-0.178268
TROAP	-0.178231
FGF5	-0.178221
ATXN10	-0.178172
NDUFA9	-0.178142
RET	-0.177908
RAB14	-0.177516
GALNT6	-0.177467
ATP5D	-0.177394
SDHA	-0.177204
PEX7	-0.17718
CSE1L	-0.177106
AMPD3	-0.17709
KIF18A	-0.177079
LAIR1	-0.177007
ABCC5	-0.176955
REEP5	-0.176942
DET1	-0.176698
NUTF2	-0.176426
RINT1	-0.176363
RPL13A	-0.176354
FAM60A	-0.176273
CCND1	-0.175919
LONP1	-0.175865
USP3	-0.175817
POLR3K	-0.175802
HOXC13	-0.175642
CKAP5	-0.175624
SPATA5L1	-0.175617
MARK3	-0.175576
NFE2	-0.175374
PRPF4	-0.17527
RBM4B	-0.17527
PSMF1	-0.175218
NIF3L1	-0.175198
CENPM	-0.175083
EIF4E	-0.175028
YY2	-0.174892
PRMT5	-0.174824
SART3	-0.174763
KIAA0460	-0.174651
PDGFA	-0.174346
ZRANB1	-0.174325
BAZ1A	-0.173914
VDAC1	-0.173886
AARSD1	-0.173802
ELF1	-0.173659
DNASE1L2	-0.173656
EIF4H	-0.173584
TLK1	-0.173568
USP1	-0.173275
RANBP10	-0.173119
KIAA0692	-0.173088
SCCPDH	-0.173058
MGP	-0.172924
CRKL	-0.172804
DEF8	-0.172785
ABCC3	-0.17259
ID4	-0.172529
TDG	-0.172277
SHMT1	-0.17225
ATAD4	-0.172214
RHOH	-0.172119
F8A1	-0.172075
LPL	-0.172073
MRPL17	-0.172012
ALG5	-0.171864
PIR	-0.171776
LTB	-0.17173
POLR2I	-0.17142
GCDH	-0.171366
MTHFD2	-0.171308
MCTS1	-0.171218
FASTK	-0.171102
MRPS33	-0.170781
RNASE2	-0.170771
CCT5	-0.170724
UBE1	-0.170559
TTC12	-0.170552
CABC1	-0.17047
POLS	-0.170458
PHF10	-0.170368
IGF2BP3	-0.170332
CD69	-0.170182
TUBA1C	-0.17004
FAF1	-0.170007
PRG2	-0.169993
PPP1CA	-0.169825
C1QTNF3	-0.169718
WBP4	-0.169639
GALNT10	-0.169584
EPS8L2	-0.169411
FTSJ2	-0.16939
POLA2	-0.169332
UBE2J1	-0.16908
NKTR	-0.168946
RAD21	-0.16882
CLPTM1	-0.168811
ESR1	-0.168513
HDAC4	-0.168466
DDX10	-0.168426
C1GALT1C1	-0.168426
LLGL2	-0.168417
NUP107	-0.168354
GYG1	-0.1682
YLPM1	-0.16814
STAMBP	-0.168134
EMP2	-0.168124
ZFY	-0.167992
HMGB3	-0.167921
AARS	-0.167908
NDUFS7	-0.167749
DDX43	-0.16766
NDST1	-0.1676
SLBP	-0.167453
DLG5	-0.167069
ANPEP	-0.166842
TWF1	-0.166784
ABHD5	-0.166779
PRKRIR	-0.166293
SUB1	-0.166151
DUS1L	-0.165907
TRIP13	-0.165866
LSM2	-0.165839
FIS1	-0.165753
ATF4	-0.165658
SLC10A3	-0.165384
RBM7	-0.16536
NRBP1	-0.165324
ORM1	-0.165252
COMMD4	-0.165206
ZKSCAN1	-0.165156
PNOC	-0.165104
VPS4A	-0.164647
ATF7IP	-0.164368
IPO7	-0.164353
TFAM	-0.164236
ASPN	-0.163894
TJP1	-0.163757
TTC19	-0.163605
EMP3	-0.163603
NFATC3	-0.163488
SDHB	-0.16306
DHPS	-0.163024
ZNF41	-0.162195
NDUFS4	-0.162148
RANBP5	-0.161984
PGK1	-0.161969
CENPC1	-0.161865
PSMC3	-0.161732
EDF1	-0.161616
RNF138	-0.161534
IDI1	-0.161488
ACTL6A	-0.161258
CTPS2	-0.161213
BLM	-0.16111
HSPA4	-0.160844
CLTCL1	-0.160413
SFRS9	-0.160376
ITGA4	-0.160277
GSR	-0.159891
TOMM34	-0.159843
UTP18	-0.159693
CBX3	-0.159691
OSBPL10	-0.159691
SIRT1	-0.159504
TJAP1	-0.159444
UNC50	-0.159224
YWHAZ	-0.159051
JAK1	-0.158851
TRIB1	-0.158844
CRNKL1	-0.158635
TM9SF3	-0.158611
ACADVL	-0.1586
ATAD2	-0.158429
NGLY1	-0.158424
SCNM1	-0.158214
ITCH	-0.157862
NSFL1C	-0.15786
RPL36	-0.15783
UQCRC2	-0.157685
PIGP	-0.157043
FCGR1B	-0.156951
PPP1R14B	-0.156662
PNMA1	-0.156618
UBE2E3	-0.156545
AKAP9	-0.156331
NDUFAF1	-0.155389
TXNDC13	-0.154867
ECT2	-0.154867
PSMC2	-0.154789
DDX47	-0.154764
IFNA13	-0.154555
H2AFZ	-0.154459
VSIG4	-0.154109
TAF10	-0.154038
SPDEF	-0.154029
UCHL5IP	-0.154015
CPSF3L	-0.153936
TTRAP	-0.153848
DHCR7	-0.153807
MRPL11	-0.153769
ARF6	-0.15364
GNPAT	-0.153336
TIPRL	-0.153237
GMPS	-0.152895
RBM4	-0.152887
KIAA1033	-0.152525
TBCB	-0.152429
ZFAND5	-0.152331
CLEC5A	-0.15166
PSMD9	-0.150634
GHRH	-0.150541
TOR3A	-0.150508
TRA@	-0.150303
METAP2	-0.150205
SCAMP2	-0.150057
RNASEH2A	-0.149311
ATP13A1	-0.148895
UIMC1	-0.148716
DNM1L	-0.148678
HMGN1	-0.148511
CAPNS1	-0.148385
BCAT1	-0.148368
IPO9	-0.148034
TAS2R4	-0.147939
EIF1AX	-0.147932
IDH2	-0.147911
MEMO1	-0.147355
NDUFB4	-0.147305
AKR7A2	-0.14721
MRPL16	-0.147103
VILL	-0.146977
C1QBP	-0.146853
G6PC3	-0.146845
NNMT	-0.146272
CCL23	-0.144647
ADAR	-0.144292
CCR4	-0.144193
TSSC1	-0.144165
KIAA0907	-0.14396
TBL2	-0.143485
RAB8A	-0.142919
DNAJA1	-0.141488
HPR	-0.141056
MDFIC	-0.14103
GNA15	-0.14099
DDX5	-0.140883
SPOCK1	-0.140641
LGTN	-0.140343
AHSA1	-0.140178
S100A11	-0.139354
CBFB	-0.139138
VNN2	-0.139
HOXD4	-0.138549
AGR2	-0.138542
ENSA	-0.138153
VNN1	-0.137814
LCP2	-0.137274
NOL7	-0.136809
NDUFV2	-0.136469
RPN1	-0.135682
NDUFA6	-0.135616
HAX1	-0.135386
IGFBP7	-0.134628
METTL9	-0.134112
SEC31A	-0.133688
CCT8	-0.133506
STAR	-0.133273
SELPLG	-0.133181
PNPLA4	-0.132584
THAP9	-0.132288
SAP18	-0.131595
DLD	-0.130506
LRRC37B2	-0.130314
CCNI	-0.130208
UPB1	-0.129718
SLC1A2	-0.129426
RGS1	-0.129295
DCT	-0.129233
RPL5	-0.129115
CMAH	-0.127833
OR7E24	-0.127471
ABCB4	-0.127103
SSR4	-0.126832
CD1D	-0.126764
PADI4	-0.125791
SPI1	-0.124218
IARS	-0.123349
RPL24	-0.123043
ATP6V0C	-0.121407
MRPL9	-0.121284
DOCK2	-0.12058
EPB41L3	-0.119536
CLPS	-0.119289
RAI1	-0.119036
RPL15	-0.114352
DPEP2	-0.111071
RHAG	-0.110557
HLA-DRA	-0.107718
WFDC8	-0.09604
LZTS1	-0.088589
GIMAP4	0.069842
EDG8	0.07521
MEP1A	0.077471
HCP5	0.078263
FSHR	0.078898
ZNF613	0.079069
TREH	0.079249
TCAP	0.079726
HIGD1B	0.079822
MUC8	0.079965
CYP21A2	0.081024
GRIA2	0.082498
PCDHB11	0.082723
ATOH1	0.084206
CRYBA4	0.085721
G6PC	0.086148
CD40	0.086291
KCNK13	0.087354
AVPR2	0.087852
MME	0.088176
SLC2A2	0.088204
CDKN2B	0.088504
GKN1	0.089189
ATP1A2	0.089217
GYS2	0.089253
GUCA1A	0.089489
SCT	0.090576
SLC45A2	0.090733
PSPN	0.091017
HSD11B2	0.091612
POMC	0.092012
CYP4F12	0.093889
CCDC48	0.094626
DNAI1	0.09481
TBX4	0.095081
WNT4	0.095279
CMKLR1	0.097234
NRIP2	0.097509
UGT2B17	0.097605
CBLN1	0.098569
CER1	0.099528
APOA2	0.100303
RAVER2	0.100709
OR1A2	0.101849
LDHAL6B	0.10295
ZNF334	0.103018
CBLC	0.103044
ACE	0.103925
TNR	0.104008
LCAT	0.105069
DLEC1	0.105451
HBA1	0.105701
OSBPL7	0.105912
KIR2DL1	0.105969
TM4SF4	0.106674
PRKG1	0.107639
PTCH2	0.107852
ERC2	0.1082
TTYH1	0.108721
SLCO5A1	0.108863
[truncated: 1,885 more rows]

## Sheet: corticosteroid resistance
GeneID	f
DEFA1	-1.26136
S100A9	-1.16983
S100A8	-1.15591
PCLO	-1.14527
NID2	-1.11027
S100A12	-0.977929
HRK	-0.94774
BASP1	-0.900723
SMAD1	-0.863751
ZNF611	-0.85056
MDK	-0.845049
LRP5L	-0.844285
CACNA1G	-0.839454
AEBP1	-0.811457
RPL37A	-0.796759
TRIP11	-0.783059
CBX5	-0.753517
CD79B	-0.748863
ITGA4	-0.748276
POU2AF1	-0.714862
RPS10	-0.707517
GNG11	-0.706193
RPS11	-0.704445
MYH10	-0.698334
FBXW12	-0.698052
HEY1	-0.697478
MR1	-0.695096
BACH2	-0.687658
MFSD11	-0.684078
RABGAP1	-0.675481
GTF2H3	-0.669648
UGT2B17	-0.668058
WNT16	-0.65775
SDK2	-0.655413
SYK	-0.655178
MYBL2	-0.654815
NCR1	-0.654507
MYH4	-0.651212
FAM128B	-0.647439
PYHIN1	-0.647374
BCL7A	-0.644941
NUSAP1	-0.640528
VASH2	-0.637671
APBA3	-0.63693
LSM12	-0.636786
PLAG1	-0.636405
ZNF160	-0.63639
EVC	-0.63473
NUCKS1	-0.632536
SCIN	-0.629684
SLC9A2	-0.621467
RGS12	-0.618695
CYFIP2	-0.618556
ZFP57	-0.617681
DHRS7	-0.612655
AP2B1	-0.611073
HIST1H1A	-0.609627
HNRPM	-0.608985
B3GAT3	-0.608944
E2F1	-0.605999
LMOD1	-0.604481
RPL38	-0.602423
POU5F1P1	-0.60225
FCGBP	-0.60073
PHLPP	-0.600449
EPHB1	-0.583727
HIST1H4L	-0.580378
HELLS	-0.57966
LYPLA3	-0.579264
TIGD1L	-0.579059
ZNF665	-0.577998
H1FX	-0.576207
RPS19	-0.575162
METAP2	-0.575113
L2HGDH	-0.574577
ADAT1	-0.574575
CEP27	-0.571768
POLR1B	-0.571004
IFNAR2	-0.567582
HIST1H2BN	-0.565166
PHF2	-0.56343
ABHD9	-0.562692
ALDH1L1	-0.561814
DOT1L	-0.561742
PRKCB1	-0.561538
XRCC2	-0.560924
POLD1	-0.560023
DHODH	-0.559802
RPS6KA2	-0.553866
SLC35E1	-0.553654
BRD3	-0.553046
MYOZ3	-0.552308
ALMS1	-0.552215
CADM3	-0.551495
SMC3	-0.549868
FBN2	-0.549003
STMN1	-0.54748
PHLDA3	-0.547333
COQ3	-0.545368
GPD2	-0.545223
SNORA45	-0.545197
ZNF428	-0.544302
KRR1	-0.543479
NFX1	-0.540183
RBL2	-0.538822
PSMB2	-0.538537
DIP2A	-0.538338
PHKB	-0.538077
PCDHGA8	-0.537848
KCTD17	-0.532412
BAX	-0.532007
PRRC1	-0.530798
CNTN6	-0.528247
SLC35C2	-0.527758
QRSL1	-0.525791
KLHL28	-0.525038
SCARB1	-0.52483
OR2H2	-0.521877
SPANXA1	-0.521414
RALBP1	-0.517436
POU5F1P4	-0.514449
KCNJ10	-0.513932
MMP9	-0.511487
SSRP1	-0.510454
LARS	-0.51041
INTS7	-0.510375
SERPINA5	-0.508094
LASS4	-0.506363
GRM8	-0.50538
GOLGA1	-0.503889
ZNF32	-0.503243
AADAC	-0.502487
BMP1	-0.502134
GABRA4	-0.501871
CAMK2A	-0.501728
SLC1A6	-0.500812
PRX	-0.499457
PMM1	-0.499397
ALPK1	-0.498795
CNNM3	-0.496585
ZMIZ2	-0.493789
ZBED2	-0.491023
PDE4C	-0.489995
KIF5B	-0.48957
CCDC40	-0.489311
FPR1	-0.487598
DEFB4	-0.486933
CDKL3	-0.486467
GNG13	-0.484357
TRIM33	-0.484295
PROX1	-0.484118
MCM5	-0.48342
SPINT1	-0.482958
ZNF768	-0.482146
INHBC	-0.481705
CLDN3	-0.481163
EPS15L1	-0.480035
SEPHS1	-0.478967
ESF1	-0.478897
PPP2R1B	-0.475553
SH2B2	-0.474925
UBE2E3	-0.47478
TAOK1	-0.472862
F2RL2	-0.471349
PKN1	-0.469823
BCR	-0.469687
CAD	-0.467991
TMBIM4	-0.467071
PHLDB1	-0.46698
CLPTM1	0.467829
BRD1	0.467999
RIT1	0.468291
SQLE	0.468306
IMPA1	0.4687
DUSP10	0.470676
SMC4	0.472716
GALNT7	0.472918
RNF11	0.473443
PCTK2	0.473529
LCP1	0.474102
LIMS1	0.474818
MED17	0.476328
SETD3	0.476742
SAV1	0.477144
SLC25A32	0.477868
PNRC1	0.478416
ITCH	0.480741
PTS	0.481395
PDCD10	0.481657
DDAH2	0.482186
PIK3CA	0.483059
TNIP2	0.483825
ATP6V1D	0.484309
LY6G6C	0.484433
SOCS5	0.486033
RABGEF1	0.486251
FGFR4	0.487933
EIF4A3	0.488467
CASP4	0.488646
SAR1B	0.490104
USP10	0.490226
SFRS3	0.490495
NDEL1	0.490651
CTSB	0.491782
MTMR6	0.491808
KCTD5	0.494359
SLC10A3	0.494973
B4GALT5	0.495907
SYBL1	0.496678
JOSD1	0.497512
TM9SF2	0.497902
PRPF40A	0.498575
MORF4L2	0.500812
INPP1	0.501112
CDKN1A	0.501139
PFKFB3	0.501363
IFRD1	0.502933
MGAT2	0.503017
ORC5L	0.503446
CCT2	0.503912
TUBB3	0.505567
TP53BP2	0.506915
RPS28	0.508142
UAP1	0.508255
NUP153	0.508404
DSCR3	0.508997
GOLPH3	0.509769
HIST2H2BE	0.51017
RANBP9	0.51071
ADFP	0.511128
MAN2A1	0.511298
IPO7	0.511423
TRAPPC4	0.512155
EBP	0.513267
DPM1	0.515535
GPR65	0.518755
EIF3J	0.519662
ATP6V0D1	0.52253
BTF3L3	0.522865
CCNG1	0.525096
SNORA70	0.525378
HNRPD	0.526334
GMFB	0.526781
KLF6	0.528294
WDR26	0.52893
WIPF2	0.529156
NECAP1	0.531591
PSMA3	0.532061
AP1S2	0.532534
LDHA	0.533203
TNFRSF1A	0.534115
SLC1A5	0.535794
RAB6IP1	0.536428
RANBP2	0.537585
RNF2	0.53843
ZFP36	0.538456
TMEM2	0.540001
NFE2L2	0.541401
COPB1	0.54268
SERINC1	0.542867
EVI2A	0.543349
CAPZA2	0.544158
RAB9A	0.545267
ARL8B	0.545282
PER2	0.547447
PACSIN2	0.547656
LXN	0.547823
ARL6IP1	0.547858
DHX15	0.552509
RPS6KA3	0.552967
DONSON	0.554184
SLC16A1	0.554938
YWHAH	0.557929
SDCBP	0.560949
TXNDC15	0.561638
WTAP	0.562691
UBE2A	0.564278
SH3GL1	0.564309
OXSR1	0.565052
CD69	0.567074
FOSL1	0.567542
SFRS7	0.567603
TMEM43	0.568304
FAM49A	0.569037
WDR47	0.570236
WDR1	0.570411
AHCTF1	0.572443
TLE3	0.572877
TMEM165	0.573679
GTF2B	0.57631
MAPK1	0.579112
2005-03-01	0.580806
GADD45B	0.581286
DCTN4	0.582114
SFRS17A	0.582694
TXNDC4	0.583461
CLDND1	0.583872
ACTR3	0.584826
RBM14	0.584981
OSBP	0.58541
ZNF207	0.588121
PRKCH	0.589134
JOSD3	0.589745
AMD1	0.591113
STCH	0.592671
UBE2G1	0.594224
GSPT1	0.594519
MAP2K1IP1	0.59637
SMAD3	0.596804
ARFGAP3	0.597103
CREB5	0.598976
IFITM1	0.599029
BMP2	0.60257
STAU1	0.602687
SLC5A3	0.604271
PNMA1	0.605665
ARMCX1	0.605878
DAZAP2	0.606952
CASP3	0.607055
BACH1	0.609696
CITED2	0.609809
RAB1A	0.611119
DYNC1LI1	0.612176
PRKAR1A	0.613473
TNFRSF10B	0.614344
CSTB	0.615959
CSF3R	0.616647
KLF4	0.618103
WBP11	0.618725
ARFGEF1	0.619299
ATP2A2	0.619826
2002-09-01	0.621177
OGT	0.621509
FHOD1	0.623421
CTR9	0.623598
CHIC2	0.625792
CD86	0.629181
DUSP14	0.630524
PPM1D	0.631081
TMED5	0.631313
INPP5A	0.633351
HIST1H2BD	0.635857
ECM1	0.643191
GNAI3	0.644433
CHST11	0.645002
PLP2	0.647877
TSC22D1	0.65075
CD83	0.650938
DERL1	0.651238
PPP2R2D	0.654384
STAM	0.655643
ALG13	0.656747
ZEB1	0.658124
HOMER1	0.65827
SLC30A1	0.65906
TBX21	0.66573
CALM1	0.665758
SCML1	0.668136
ARC	0.670913
MAP3K8	0.672053
YES1	0.674618
DPY19L1	0.675227
MECP2	0.677801
EIF5A	0.679247
PRNP	0.683161
SLBP	0.68406
CYB561	0.685038
REL	0.686304
SAT1	0.687226
ANXA2P2	0.690046
DNAJA1	0.693695
MAPK7	0.695779
SPRY1	0.696294
AHNAK	0.696625
LPIN1	0.698002
ENDOD1	0.698973
ACSL1	0.699466
ELF4	0.699937
CRADD	0.700979
BZW1	0.702612
RYBP	0.705156
TCEAL1	0.706177
INSIG1	0.706729
RAPGEF5	0.707451
SLC38A2	0.709949
CCND2	0.710491
DNAJA2	0.711561
TXNDC13	0.712847
PDE4B	0.713978
YWHAE	0.715154
RAB21	0.715828
RAP1A	0.716343
SLC2A3	0.716542
YWHAZ	0.717199
CCNH	0.717506
FZD6	0.717815
NKG7	0.719271
ADAM9	0.723162
ANXA2	0.725608
MAP2K1	0.725707
ARF1	0.727714
PTP4A1	0.728153
SACS	0.728859
BCOR	0.729119
RAB8B	0.729136
STK17B	0.73059
SERPINB1	0.742025
KPNA4	0.744181
ARHGEF3	0.750629
CD97	0.751451
IL1R1	0.753641
IFI30	0.760681
CD164	0.761885
RNF103	0.763807
FLT3	0.764081
HSPA8	0.768806
ARF4	0.771919
LCP2	0.774742
SLC39A8	0.775335
TMEM50B	0.778838
SLC9A3R1	0.779651
SFRS2B	0.7826
MYRIP	0.784003
DYNLL1	0.787617
FOSB	0.790971
DNAJB6	0.791239
SSTR2	0.799409
HEXIM1	0.800078
BAZ1A	0.802319
DDX3X	0.806814
EMR2	0.818029
TMEM184B	0.819807
EIF1AX	0.82318
KLF9	0.824575
DAPK1	0.826345
GCH1	0.829993
MYC	0.830148
ARHGDIA	0.832435
GNA13	0.835761
MCL1	0.837626
ETV3	0.841122
MALT1	0.841305
RCOR1	0.841859
SH2B3	0.842318
UBE2N	0.842374
ANXA4	0.843073
SNAI1	0.845093
DUSP2	0.853531
MAFF	0.854157
PVRL2	0.854358
CDV3	0.857871
FLT1	0.858367
CHSY1	0.859777
TMEM156	0.860867
PLEKHC1	0.861334
TMEM16K	0.862017
OAT	0.865829
SH3BP5	0.868899
TIMP1	0.869958
TMBIM1	0.872135
ANKRD28	0.876478
CD55	0.876596
PASK	0.877444
CLEC2B	0.904845
EIF5	0.911086
EMP1	0.919465
BHLHB2	0.924625
NR4A3	0.92564
FOS	0.929393
NP	0.931072
HIVEP2	0.938919
METTL7A	0.942237
TNFRSF1B	0.947774
RCBTB2	0.950448
KIR3DL2	0.960922
KLHL21	0.96165
PHLDA2	0.965859
AHR	0.968778
DUSP5	0.970568
P2RY5	0.978184
EFNA1	0.985728
PSCDBP	0.992639
ATF3	0.993919
DSE	1.00456
SERPINE1	1.00805
CD44	1.01495
TMEM49	1.04153
TMEM158	1.08018
NFKB1	1.08043
PON2	1.0852
BIRC3	1.08867
SGK	1.11708
PLAUR	1.11723
NEU1	1.12387
HIST1H2BC	1.12885
NR4A1	1.17971
FOSL2	1.18808
LMNA	1.19379
NR4A2	1.28757
GPR109B	1.34

[truncated: 3 more sheets: severe AD, moderate AD, incipient AD]
