# Supplementary material for: A searchable cross-platform gene expression database reveals connections between drug treatments and disease
Source: BMC Genomics. 2012 Jan 10;13:12. doi: 10.1186/1471-2164-13-12 (PMC3305579; doi:10.1186/1471-2164-13-12)
Supplement: Additional file 2 — Top scoring correlations for various expression signature queries against SPIED. The results upon querying SPIED with expression profiles derived from the signatures in additional file 1. The data is given as excel spreadsheets. [file 1471-2164-13-12-S2.XLS]

## Sheet: rapamycin
top 100 SPIED correlations with CMAP sirolimus profile query
Series	Sample	Score	r	platform
GSE20719	GSM520228	23.5541	-0.78639	GPL570: Affymetrix Human Genome U133 Plus 2.0 Array
GSE20719	GSM520230	22.8608	-0.773747	GPL570: Affymetrix Human Genome U133 Plus 2.0 Array
GSE20719	GSM520229	22.7308	-0.770966	GPL570: Affymetrix Human Genome U133 Plus 2.0 Array
GSE13887	GSM349733	21.7783	-0.757765	GPL570: Affymetrix Human Genome U133 Plus 2.0 Array
GSE13887	GSM349727	21.6187	-0.755535	GPL570: Affymetrix Human Genome U133 Plus 2.0 Array
GSE4668	GSM105318	21.2859	-0.749835	GPL96: Affymetrix Human Genome U133A Array
GSE15237	GSM380450	21.0561	-0.742978	GPL570: Affymetrix Human Genome U133 Plus 2.0 Array
GSE14596	GSM364917	20.7698	-0.734874	GPL570: Affymetrix Human Genome U133 Plus 2.0 Array
GSE20719	GSM520227	20.715	0.73285	GPL570: Affymetrix Human Genome U133 Plus 2.0 Array
GSE20719	GSM520226	20.6778	0.73119	GPL570: Affymetrix Human Genome U133 Plus 2.0 Array
GSE13887	GSM349737	20.2165	-0.726745	GPL570: Affymetrix Human Genome U133 Plus 2.0 Array
GSE13887	GSM349741	20.0781	-0.722849	GPL570: Affymetrix Human Genome U133 Plus 2.0 Array
GSE15811	GSM397307	19.5179	0.708186	GPL570: Affymetrix Human Genome U133 Plus 2.0 Array
GSE20719	GSM520225	19.4334	0.704473	GPL570: Affymetrix Human Genome U133 Plus 2.0 Array
GSE24224	GSM595876	19.239	0.703197	GPL570: Affymetrix Human Genome U133 Plus 2.0 Array
GSE7307	GSM176284	19.1837	-0.702839	GPL570: Affymetrix Human Genome U133 Plus 2.0 Array
GSE4668	GSM105319	19.1214	-0.703699	GPL96: Affymetrix Human Genome U133A Array
GSE14302	GSM357599	19.0629	-0.703273	GPL570: Affymetrix Human Genome U133 Plus 2.0 Array
GSE24224	GSM595878	19.062	-0.700027	GPL570: Affymetrix Human Genome U133 Plus 2.0 Array
GSE24224	GSM595874	18.9853	0.696416	GPL570: Affymetrix Human Genome U133 Plus 2.0 Array
GSE24224	GSM595875	18.879	0.694382	GPL570: Affymetrix Human Genome U133 Plus 2.0 Array
GSE15811	GSM397310	18.8744	-0.695187	GPL570: Affymetrix Human Genome U133 Plus 2.0 Array
GSE9169	GSM231655	18.7153	-0.69006	GPL570: Affymetrix Human Genome U133 Plus 2.0 Array
GSE14302	GSM357601	18.6963	-0.695145	GPL570: Affymetrix Human Genome U133 Plus 2.0 Array
GSE24224	GSM595879	18.621	-0.689189	GPL570: Affymetrix Human Genome U133 Plus 2.0 Array
GSE15811	GSM397306	18.5559	-0.687173	GPL570: Affymetrix Human Genome U133 Plus 2.0 Array
GSE5258	GSM118864	18.4755	0.688474	GPL96: Affymetrix Human Genome U133A Array
GSE9169	GSM231632	18.4096	-0.683193	GPL570: Affymetrix Human Genome U133 Plus 2.0 Array
GSE9169	GSM231654	18.3309	-0.681284	GPL570: Affymetrix Human Genome U133 Plus 2.0 Array
GSE14596	GSM364918	18.2865	-0.679745	GPL570: Affymetrix Human Genome U133 Plus 2.0 Array
GSE7307	GSM176006	18.2764	-0.681799	GPL570: Affymetrix Human Genome U133 Plus 2.0 Array
GSE24224	GSM595877	18.2609	-0.681421	GPL570: Affymetrix Human Genome U133 Plus 2.0 Array
GSE14302	GSM357606	18.2578	-0.683667	GPL570: Affymetrix Human Genome U133 Plus 2.0 Array
GSE8687	GSM215366	18.2212	-0.682774	GPL570: Affymetrix Human Genome U133 Plus 2.0 Array
GSE10437	GSM263935	18.1854	-0.682832	GPL570: Affymetrix Human Genome U133 Plus 2.0 Array
GSE15811	GSM397303	18.1229	0.675737	GPL570: Affymetrix Human Genome U133 Plus 2.0 Array
GSE14302	GSM357635	18.1198	-0.681222	GPL570: Affymetrix Human Genome U133 Plus 2.0 Array
GSE7307	GSM176000	18.0989	-0.678376	GPL570: Affymetrix Human Genome U133 Plus 2.0 Array
GSE24493	GSM603097	18.0613	-0.676057	GPL570: Affymetrix Human Genome U133 Plus 2.0 Array
GSE13906	GSM349855	17.9064	-0.678302	GPL570: Affymetrix Human Genome U133 Plus 2.0 Array
GSE12195	GSM476309	17.9016	-0.671171	GPL570: Affymetrix Human Genome U133 Plus 2.0 Array
GSE9169	GSM231665	17.8266	-0.669294	GPL570: Affymetrix Human Genome U133 Plus 2.0 Array
GSE15237	GSM380449	17.8056	0.672016	GPL570: Affymetrix Human Genome U133 Plus 2.0 Array
GSE8687	GSM215365	17.7992	-0.671854	GPL570: Affymetrix Human Genome U133 Plus 2.0 Array
GSE7745	GSM187461	17.7878	-0.66786	GPL570: Affymetrix Human Genome U133 Plus 2.0 Array
GSE14596	GSM364916	17.7737	0.669817	GPL570: Affymetrix Human Genome U133 Plus 2.0 Array
GSE7345	GSM177052	17.7106	-0.670094	GPL570: Affymetrix Human Genome U133 Plus 2.0 Array
GSE15578	GSM389789	17.6646	-0.662009	GPL570: Affymetrix Human Genome U133 Plus 2.0 Array
GSE7745	GSM187459	17.5967	-0.66349	GPL570: Affymetrix Human Genome U133 Plus 2.0 Array
GSE15811	GSM397302	17.5942	-0.662506	GPL570: Affymetrix Human Genome U133 Plus 2.0 Array
GSE7745	GSM187460	17.5931	-0.663861	GPL570: Affymetrix Human Genome U133 Plus 2.0 Array
GSE14905	GSM372318	17.5449	-0.668722	GPL570: Affymetrix Human Genome U133 Plus 2.0 Array
GSE15395	GSM386424	17.4778	0.657252	GPL570: Affymetrix Human Genome U133 Plus 2.0 Array
GSE19703	GSM491739	17.4395	0.657181	GPL570: Affymetrix Human Genome U133 Plus 2.0 Array
GSE14987	GSM374141	17.431	0.660183	GPL570: Affymetrix Human Genome U133 Plus 2.0 Array
GSE14987	GSM374143	17.3865	0.658577	GPL570: Affymetrix Human Genome U133 Plus 2.0 Array
GSE5258	GSM118965	17.3792	0.662587	GPL96: Affymetrix Human Genome U133A Array
GSE8687	GSM215364	17.3504	-0.660438	GPL570: Affymetrix Human Genome U133 Plus 2.0 Array
GSE12875	GSM322865	17.3493	-0.656694	GPL570: Affymetrix Human Genome U133 Plus 2.0 Array
GSE12875	GSM322869	17.3173	-0.657255	GPL570: Affymetrix Human Genome U133 Plus 2.0 Array
GSE15395	GSM386405	17.2926	0.651576	GPL570: Affymetrix Human Genome U133 Plus 2.0 Array
GSE5332	GSM120813	17.2428	0.65302	GPL1261: Affymetrix Mouse Genome 430 2.0 Array
GSE6674	GSM154244	17.241	0.659017	GPL1261: Affymetrix Mouse Genome 430 2.0 Array
GSE14596	GSM364915	17.2086	0.655364	GPL570: Affymetrix Human Genome U133 Plus 2.0 Array
GSE10739	GSM257624	17.1866	-0.655723	GPL570: Affymetrix Human Genome U133 Plus 2.0 Array
GSE5332	GSM120815	17.159	0.65038	GPL1261: Affymetrix Mouse Genome 430 2.0 Array
GSE1774	GSM30736	17.1192	0.659643	GPL96: Affymetrix Human Genome U133A Array
GSE10871	GSM275569	17.1088	-0.665195	GPL1261: Affymetrix Mouse Genome 430 2.0 Array
GSE13218	GSM333862	17.0993	-0.64882	GPL570: Affymetrix Human Genome U133 Plus 2.0 Array
GSE8685	GSM215352	17.0528	-0.648518	GPL570: Affymetrix Human Genome U133 Plus 2.0 Array
GSE15395	GSM386422	17.0434	0.645076	GPL570: Affymetrix Human Genome U133 Plus 2.0 Array
GSE15811	GSM397311	17.0419	0.649154	GPL570: Affymetrix Human Genome U133 Plus 2.0 Array
GSE16874	GSM422920	17.0275	-0.652969	GPL1261: Affymetrix Mouse Genome 430 2.0 Array
GSE22886	GSM565290	17.0053	-0.653798	GPL96: Affymetrix Human Genome U133A Array
GSE5332	GSM120814	16.9743	0.646453	GPL1261: Affymetrix Mouse Genome 430 2.0 Array
GSE6281	GSM144439	16.9688	-0.644931	GPL570: Affymetrix Human Genome U133 Plus 2.0 Array
GSE12662	GSM317764	16.8911	-0.650308	GPL570: Affymetrix Human Genome U133 Plus 2.0 Array
GSE10780	GSM272221	16.8588	-0.6402	GPL570: Affymetrix Human Genome U133 Plus 2.0 Array
GSE9169	GSM231638	16.8552	-0.644682	GPL570: Affymetrix Human Genome U133 Plus 2.0 Array
GSE16874	GSM422921	16.8334	-0.646895	GPL1261: Affymetrix Mouse Genome 430 2.0 Array
GSE11959	GSM302681	16.8327	-0.642702	GPL570: Affymetrix Human Genome U133 Plus 2.0 Array
GSE5258	GSM118978	16.8055	0.644753	GPL96: Affymetrix Human Genome U133A Array
GSE7007	GSM161539	16.7009	-0.644295	GPL96: Affymetrix Human Genome U133A Array
GSE12195	GSM476308	16.6308	-0.635471	GPL570: Affymetrix Human Genome U133 Plus 2.0 Array
GSE9169	GSM231664	16.6278	-0.640459	GPL570: Affymetrix Human Genome U133 Plus 2.0 Array
GSE11352	GSM286770	16.6111	0.633124	GPL570: Affymetrix Human Genome U133 Plus 2.0 Array
GSE6674	GSM154245	16.5894	0.642239	GPL1261: Affymetrix Mouse Genome 430 2.0 Array
GSE14987	GSM374142	16.5833	0.63602	GPL570: Affymetrix Human Genome U133 Plus 2.0 Array
GSE20700	GSM519628	16.5763	-0.639071	GPL96: Affymetrix Human Genome U133A Array
GSE1774	GSM30739	16.5726	-0.643208	GPL96: Affymetrix Human Genome U133A Array
GSE12408	GSM311329	16.5641	-0.636421	GPL570: Affymetrix Human Genome U133 Plus 2.0 Array
GSE19703	GSM491740	16.5471	0.635042	GPL570: Affymetrix Human Genome U133 Plus 2.0 Array
GSE16874	GSM422924	16.5291	-0.640137	GPL1261: Affymetrix Mouse Genome 430 2.0 Array
GSE15395	GSM386444	16.5283	0.632249	GPL570: Affymetrix Human Genome U133 Plus 2.0 Array
GSE8685	GSM215350	16.4679	-0.632895	GPL570: Affymetrix Human Genome U133 Plus 2.0 Array
GSE10739	GSM257473	16.4624	-0.636918	GPL570: Affymetrix Human Genome U133 Plus 2.0 Array
GSE10871	GSM275568	16.4562	-0.648281	GPL1261: Affymetrix Mouse Genome 430 2.0 Array
GSE5258	GSM118963	16.4498	0.640353	GPL96: Affymetrix Human Genome U133A Array
GSE13059	GSM327208	16.4486	-0.631456	GPL570: Affymetrix Human Genome U133 Plus 2.0 Array
GSE5258	GSM118964	16.4298	0.639333	GPL96: Affymetrix Human Genome U133A Array

## Sheet: LY-294002
top 100 SPIED correlations with CMAP LY-294002 profile query
Series	Sample	Score	r	platform
GSE20719	GSM520228	24.6525	-0.806963	GPL570: Affymetrix Human Genome U133 Plus 2.0 Array
GSE20719	GSM520230	23.9287	-0.793973	GPL570: Affymetrix Human Genome U133 Plus 2.0 Array
GSE20719	GSM520229	23.7839	-0.791953	GPL570: Affymetrix Human Genome U133 Plus 2.0 Array
GSE20719	GSM520227	21.841	0.75724	GPL570: Affymetrix Human Genome U133 Plus 2.0 Array
GSE4668	GSM105318	21.6989	-0.76197	GPL96: Affymetrix Human Genome U133A Array
GSE15237	GSM380450	21.5057	-0.754641	GPL570: Affymetrix Human Genome U133 Plus 2.0 Array
GSE13887	GSM349733	21.3268	-0.75288	GPL570: Affymetrix Human Genome U133 Plus 2.0 Array
GSE20719	GSM520225	20.9886	0.739832	GPL570: Affymetrix Human Genome U133 Plus 2.0 Array
GSE20719	GSM520226	20.7377	0.734647	GPL570: Affymetrix Human Genome U133 Plus 2.0 Array
GSE11336	GSM286240	20.6398	0.758165	GPL570: Affymetrix Human Genome U133 Plus 2.0 Array
GSE13887	GSM349727	20.5917	-0.737426	GPL570: Affymetrix Human Genome U133 Plus 2.0 Array
GSE4668	GSM105319	20.4827	-0.736047	GPL96: Affymetrix Human Genome U133A Array
GSE5258	GSM118862	20.3128	0.731531	GPL96: Affymetrix Human Genome U133A Array
GSE13887	GSM349741	20.288	-0.730546	GPL570: Affymetrix Human Genome U133 Plus 2.0 Array
GSE15811	GSM397307	20.2778	0.728512	GPL570: Affymetrix Human Genome U133 Plus 2.0 Array
GSE8687	GSM215365	20.1744	-0.730861	GPL570: Affymetrix Human Genome U133 Plus 2.0 Array
GSE14987	GSM374141	19.9493	0.7214	GPL570: Affymetrix Human Genome U133 Plus 2.0 Array
GSE13887	GSM349737	19.8398	-0.720823	GPL570: Affymetrix Human Genome U133 Plus 2.0 Array
GSE10739	GSM257473	19.5385	-0.712742	GPL570: Affymetrix Human Genome U133 Plus 2.0 Array
GSE8687	GSM215364	19.473	-0.714965	GPL570: Affymetrix Human Genome U133 Plus 2.0 Array
GSE10739	GSM257624	19.4563	-0.709974	GPL570: Affymetrix Human Genome U133 Plus 2.0 Array
GSE14987	GSM374142	19.3311	0.706217	GPL570: Affymetrix Human Genome U133 Plus 2.0 Array
GSE11336	GSM286236	19.3098	0.732163	GPL570: Affymetrix Human Genome U133 Plus 2.0 Array
GSE14302	GSM357601	19.3085	-0.710309	GPL570: Affymetrix Human Genome U133 Plus 2.0 Array
GSE14302	GSM357606	19.2666	-0.708424	GPL570: Affymetrix Human Genome U133 Plus 2.0 Array
GSE14302	GSM357599	19.146	-0.708458	GPL570: Affymetrix Human Genome U133 Plus 2.0 Array
GSE14302	GSM357635	19.0537	-0.705389	GPL570: Affymetrix Human Genome U133 Plus 2.0 Array
GSE19703	GSM491739	18.9975	0.697611	GPL570: Affymetrix Human Genome U133 Plus 2.0 Array
GSE8687	GSM215366	18.9273	-0.700582	GPL570: Affymetrix Human Genome U133 Plus 2.0 Array
GSE7745	GSM187460	18.9145	-0.699354	GPL570: Affymetrix Human Genome U133 Plus 2.0 Array
GSE7745	GSM187461	18.8894	-0.69784	GPL570: Affymetrix Human Genome U133 Plus 2.0 Array
GSE14987	GSM374143	18.887	0.696861	GPL570: Affymetrix Human Genome U133 Plus 2.0 Array
GSE11336	GSM286238	18.8776	0.718777	GPL570: Affymetrix Human Genome U133 Plus 2.0 Array
GSE10437	GSM263935	18.8769	-0.705055	GPL570: Affymetrix Human Genome U133 Plus 2.0 Array
GSE11791	GSM298364	18.8452	-0.694502	GPL570: Affymetrix Human Genome U133 Plus 2.0 Array
GSE14596	GSM364917	18.7276	-0.692182	GPL570: Affymetrix Human Genome U133 Plus 2.0 Array
GSE15395	GSM386419	18.7051	-0.689818	GPL570: Affymetrix Human Genome U133 Plus 2.0 Array
GSE15237	GSM380449	18.6877	0.694943	GPL570: Affymetrix Human Genome U133 Plus 2.0 Array
GSE14990	GSM374144	18.6256	-0.690217	GPL570: Affymetrix Human Genome U133 Plus 2.0 Array
GSE13906	GSM349855	18.5954	-0.698417	GPL570: Affymetrix Human Genome U133 Plus 2.0 Array
GSE15395	GSM386436	18.5792	-0.686361	GPL570: Affymetrix Human Genome U133 Plus 2.0 Array
GSE11336	GSM286232	18.5466	-0.71254	GPL570: Affymetrix Human Genome U133 Plus 2.0 Array
GSE7745	GSM187459	18.4594	-0.687623	GPL570: Affymetrix Human Genome U133 Plus 2.0 Array
GSE14990	GSM374145	18.4111	-0.685069	GPL570: Affymetrix Human Genome U133 Plus 2.0 Array
GSE5258	GSM118963	18.3842	0.694315	GPL96: Affymetrix Human Genome U133A Array
GSE15395	GSM386422	18.3775	0.68059	GPL570: Affymetrix Human Genome U133 Plus 2.0 Array
GSE20700	GSM519628	18.364	-0.685782	GPL96: Affymetrix Human Genome U133A Array
GSE5258	GSM118807	18.3194	0.685166	GPL96: Affymetrix Human Genome U133A Array
GSE15811	GSM397303	18.2554	0.682676	GPL570: Affymetrix Human Genome U133 Plus 2.0 Array
GSE12662	GSM317765	18.1849	-0.685651	GPL570: Affymetrix Human Genome U133 Plus 2.0 Array
GSE12056	GSM304487	18.1842	-0.679546	GPL570: Affymetrix Human Genome U133 Plus 2.0 Array
GSE24224	GSM595874	18.179	0.677116	GPL570: Affymetrix Human Genome U133 Plus 2.0 Array
GSE11729	GSM297632	18.1755	-0.676573	GPL570: Affymetrix Human Genome U133 Plus 2.0 Array
GSE2842	GSM60540	18.1338	0.685826	GPL570: Affymetrix Human Genome U133 Plus 2.0 Array
GSE5258	GSM118772	18.1311	0.677316	GPL96: Affymetrix Human Genome U133A Array
GSE24224	GSM595876	18.1294	0.676815	GPL570: Affymetrix Human Genome U133 Plus 2.0 Array
GSE15395	GSM386442	18.1284	-0.675416	GPL570: Affymetrix Human Genome U133 Plus 2.0 Array
GSE15395	GSM386405	18.0797	0.672845	GPL570: Affymetrix Human Genome U133 Plus 2.0 Array
GSE10871	GSM275569	18.055	-0.687256	GPL1261: Affymetrix Mouse Genome 430 2.0 Array
GSE14990	GSM374146	18.0287	-0.67341	GPL570: Affymetrix Human Genome U133 Plus 2.0 Array
GSE8685	GSM215352	18.0077	-0.677988	GPL570: Affymetrix Human Genome U133 Plus 2.0 Array
GSE24493	GSM603097	17.9567	-0.677193	GPL570: Affymetrix Human Genome U133 Plus 2.0 Array
GSE12662	GSM317764	17.9418	-0.682045	GPL570: Affymetrix Human Genome U133 Plus 2.0 Array
GSE24224	GSM595875	17.9385	0.672091	GPL570: Affymetrix Human Genome U133 Plus 2.0 Array
GSE24224	GSM595878	17.9248	-0.672671	GPL570: Affymetrix Human Genome U133 Plus 2.0 Array
GSE10871	GSM275568	17.8781	-0.685312	GPL1261: Affymetrix Mouse Genome 430 2.0 Array
GSE11791	GSM298362	17.8408	-0.670574	GPL570: Affymetrix Human Genome U133 Plus 2.0 Array
GSE15811	GSM397310	17.8107	-0.66982	GPL570: Affymetrix Human Genome U133 Plus 2.0 Array
GSE5258	GSM118965	17.7871	0.67627	GPL96: Affymetrix Human Genome U133A Array
GSE13218	GSM333862	17.7755	-0.669398	GPL570: Affymetrix Human Genome U133 Plus 2.0 Array
GSE17129	GSM428960	17.7716	-0.676837	GPL570: Affymetrix Human Genome U133 Plus 2.0 Array
GSE15811	GSM397306	17.7713	-0.670222	GPL570: Affymetrix Human Genome U133 Plus 2.0 Array
GSE15395	GSM386420	17.7585	-0.666664	GPL570: Affymetrix Human Genome U133 Plus 2.0 Array
GSE15395	GSM386438	17.7251	-0.665363	GPL570: Affymetrix Human Genome U133 Plus 2.0 Array
GSE14986	GSM374139	17.7199	-0.6625	GPL570: Affymetrix Human Genome U133 Plus 2.0 Array
GSE666	GSM9993	17.6999	-0.662902	GPL96: Affymetrix Human Genome U133A Array
GSE2842	GSM60542	17.6643	-0.673179	GPL570: Affymetrix Human Genome U133 Plus 2.0 Array
GSE7345	GSM177052	17.6486	-0.672303	GPL570: Affymetrix Human Genome U133 Plus 2.0 Array
GSE14596	GSM364915	17.6457	0.667985	GPL570: Affymetrix Human Genome U133 Plus 2.0 Array
GSE5258	GSM118964	17.6376	0.673938	GPL96: Affymetrix Human Genome U133A Array
GSE15395	GSM386441	17.6151	-0.66258	GPL570: Affymetrix Human Genome U133 Plus 2.0 Array
GSE9169	GSM231632	17.6148	-0.666268	GPL570: Affymetrix Human Genome U133 Plus 2.0 Array
GSE24224	GSM595877	17.5968	-0.665346	GPL570: Affymetrix Human Genome U133 Plus 2.0 Array
GSE15395	GSM386418	17.5729	-0.662424	GPL570: Affymetrix Human Genome U133 Plus 2.0 Array
GSE24224	GSM595879	17.4802	-0.661445	GPL570: Affymetrix Human Genome U133 Plus 2.0 Array
GSE13806	GSM347162	17.4668	-0.670072	GPL570: Affymetrix Human Genome U133 Plus 2.0 Array
GSE11729	GSM297633	17.4648	-0.659204	GPL570: Affymetrix Human Genome U133 Plus 2.0 Array
GSE15395	GSM386424	17.4611	0.657735	GPL570: Affymetrix Human Genome U133 Plus 2.0 Array
GSE11729	GSM297631	17.4289	-0.657826	GPL570: Affymetrix Human Genome U133 Plus 2.0 Array
GSE24473	GSM602791	17.427	-0.663346	GPL570: Affymetrix Human Genome U133 Plus 2.0 Array
GSE18454	GSM459752	17.4082	-0.657292	GPL570: Affymetrix Human Genome U133 Plus 2.0 Array
GSE8685	GSM215350	17.3777	-0.66114	GPL570: Affymetrix Human Genome U133 Plus 2.0 Array
GSE11462	GSM257586	17.3701	-0.660477	GPL570: Affymetrix Human Genome U133 Plus 2.0 Array
GSE15395	GSM386403	17.3415	0.654658	GPL570: Affymetrix Human Genome U133 Plus 2.0 Array
GSE11710	GSM297462	17.3414	0.657415	GPL570: Affymetrix Human Genome U133 Plus 2.0 Array
GSE2842	GSM60560	17.3413	-0.667332	GPL570: Affymetrix Human Genome U133 Plus 2.0 Array
GSE15395	GSM386444	17.3279	0.655223	GPL570: Affymetrix Human Genome U133 Plus 2.0 Array
GSE12102	GSM305370	17.3271	-0.653832	GPL570: Affymetrix Human Genome U133 Plus 2.0 Array
GSE10508	GSM265505	17.3174	-0.656794	GPL570: Affymetrix Human Genome U133 Plus 2.0 Array
GSE15811	GSM397311	17.2972	0.659532	GPL570: Affymetrix Human Genome U133 Plus 2.0 Array

## Sheet: wortmannin
top 100 SPIED correlations with CMAP wortmannin profile query
Series	Sample	Score	r	platform
GSE20719	GSM520227	25.4182	0.817961	GPL570: Affymetrix Human Genome U133 Plus 2.0 Array
GSE20719	GSM520228	25.0986	-0.813117	GPL570: Affymetrix Human Genome U133 Plus 2.0 Array
GSE20719	GSM520229	24.9134	-0.810258	GPL570: Affymetrix Human Genome U133 Plus 2.0 Array
GSE20719	GSM520226	24.6988	0.806894	GPL570: Affymetrix Human Genome U133 Plus 2.0 Array
GSE20719	GSM520230	24.1831	-0.798188	GPL570: Affymetrix Human Genome U133 Plus 2.0 Array
GSE14987	GSM374143	23.7471	0.795058	GPL570: Affymetrix Human Genome U133 Plus 2.0 Array
GSE20719	GSM520225	23.4664	0.786117	GPL570: Affymetrix Human Genome U133 Plus 2.0 Array
GSE14987	GSM374142	23.4399	0.788997	GPL570: Affymetrix Human Genome U133 Plus 2.0 Array
GSE14987	GSM374141	23.398	0.789537	GPL570: Affymetrix Human Genome U133 Plus 2.0 Array
GSE13887	GSM349733	22.9515	-0.784725	GPL570: Affymetrix Human Genome U133 Plus 2.0 Array
GSE15811	GSM397307	22.9373	0.781466	GPL570: Affymetrix Human Genome U133 Plus 2.0 Array
GSE13887	GSM349727	22.6592	-0.781677	GPL570: Affymetrix Human Genome U133 Plus 2.0 Array
GSE13887	GSM349741	22.605	-0.776776	GPL570: Affymetrix Human Genome U133 Plus 2.0 Array
GSE4668	GSM105318	22.538	-0.775987	GPL96: Affymetrix Human Genome U133A Array
GSE15237	GSM380450	22.2412	-0.772263	GPL570: Affymetrix Human Genome U133 Plus 2.0 Array
GSE14596	GSM364915	21.6818	0.761193	GPL570: Affymetrix Human Genome U133 Plus 2.0 Array
GSE13887	GSM349737	21.6347	-0.760278	GPL570: Affymetrix Human Genome U133 Plus 2.0 Array
GSE15237	GSM380449	21.561	0.759738	GPL570: Affymetrix Human Genome U133 Plus 2.0 Array
GSE14596	GSM364916	21.1695	0.751085	GPL570: Affymetrix Human Genome U133 Plus 2.0 Array
GSE4668	GSM105319	21.1165	-0.750018	GPL96: Affymetrix Human Genome U133A Array
GSE15811	GSM397311	20.8141	0.742046	GPL570: Affymetrix Human Genome U133 Plus 2.0 Array
GSE11352	GSM286770	20.7495	0.73357	GPL570: Affymetrix Human Genome U133 Plus 2.0 Array
GSE19703	GSM491739	20.6687	0.736328	GPL570: Affymetrix Human Genome U133 Plus 2.0 Array
GSE11854	GSM299435	20.6551	0.737844	GPL570: Affymetrix Human Genome U133 Plus 2.0 Array
GSE12662	GSM317764	20.5492	-0.742503	GPL570: Affymetrix Human Genome U133 Plus 2.0 Array
GSE14302	GSM357599	20.4545	-0.744267	GPL570: Affymetrix Human Genome U133 Plus 2.0 Array
GSE15811	GSM397303	20.4118	0.732275	GPL570: Affymetrix Human Genome U133 Plus 2.0 Array
GSE11854	GSM299434	20.3166	0.734825	GPL570: Affymetrix Human Genome U133 Plus 2.0 Array
GSE1774	GSM30736	20.3153	0.741813	GPL96: Affymetrix Human Genome U133A Array
GSE19703	GSM491740	20.2216	0.726402	GPL570: Affymetrix Human Genome U133 Plus 2.0 Array
GSE14302	GSM357606	20.2038	-0.736143	GPL570: Affymetrix Human Genome U133 Plus 2.0 Array
GSE14302	GSM357635	20.202	-0.737988	GPL570: Affymetrix Human Genome U133 Plus 2.0 Array
GSE14302	GSM357601	20.1716	-0.736867	GPL570: Affymetrix Human Genome U133 Plus 2.0 Array
GSE12662	GSM317765	20.1459	-0.731637	GPL570: Affymetrix Human Genome U133 Plus 2.0 Array
GSE7745	GSM187695	20.0667	0.724868	GPL570: Affymetrix Human Genome U133 Plus 2.0 Array
GSE14302	GSM357689	20.0054	0.734716	GPL570: Affymetrix Human Genome U133 Plus 2.0 Array
GSE14905	GSM372318	19.9278	-0.73161	GPL570: Affymetrix Human Genome U133 Plus 2.0 Array
GSE24493	GSM603097	19.8318	-0.722028	GPL570: Affymetrix Human Genome U133 Plus 2.0 Array
GSE15395	GSM386405	19.7717	0.712521	GPL570: Affymetrix Human Genome U133 Plus 2.0 Array
GSE14302	GSM357603	19.744	0.72902	GPL570: Affymetrix Human Genome U133 Plus 2.0 Array
GSE11103	GSM279587	19.7019	0.719156	GPL570: Affymetrix Human Genome U133 Plus 2.0 Array
GSE8687	GSM215365	19.6773	-0.725168	GPL570: Affymetrix Human Genome U133 Plus 2.0 Array
GSE14596	GSM364917	19.6762	-0.714455	GPL570: Affymetrix Human Genome U133 Plus 2.0 Array
GSE15395	GSM386422	19.639	0.709111	GPL570: Affymetrix Human Genome U133 Plus 2.0 Array
GSE10437	GSM263933	19.5145	0.723934	GPL570: Affymetrix Human Genome U133 Plus 2.0 Array
GSE9169	GSM231632	19.4263	-0.710212	GPL570: Affymetrix Human Genome U133 Plus 2.0 Array
GSE14302	GSM357605	19.3873	0.722043	GPL570: Affymetrix Human Genome U133 Plus 2.0 Array
GSE15395	GSM386442	19.3172	-0.702724	GPL570: Affymetrix Human Genome U133 Plus 2.0 Array
GSE14302	GSM357707	19.2	0.714911	GPL570: Affymetrix Human Genome U133 Plus 2.0 Array
GSE11103	GSM279586	19.1894	0.707584	GPL570: Affymetrix Human Genome U133 Plus 2.0 Array
GSE12587	GSM315662	19.168	-0.7137	GPL96: Affymetrix Human Genome U133A Array
GSE11917	GSM301157	19.1133	0.695783	GPL570: Affymetrix Human Genome U133 Plus 2.0 Array
GSE10508	GSM265505	19.1099	-0.70529	GPL570: Affymetrix Human Genome U133 Plus 2.0 Array
GSE8685	GSM215352	19.0943	-0.706797	GPL570: Affymetrix Human Genome U133 Plus 2.0 Array
GSE15395	GSM386424	19.0593	0.695876	GPL570: Affymetrix Human Genome U133 Plus 2.0 Array
GSE14596	GSM364918	19.0411	-0.70184	GPL570: Affymetrix Human Genome U133 Plus 2.0 Array
GSE5332	GSM120813	18.9761	0.696656	GPL1261: Affymetrix Mouse Genome 430 2.0 Array
GSE10739	GSM257624	18.9571	-0.704558	GPL570: Affymetrix Human Genome U133 Plus 2.0 Array
GSE10739	GSM257473	18.9325	-0.704929	GPL570: Affymetrix Human Genome U133 Plus 2.0 Array
GSE7345	GSM177052	18.9138	-0.709755	GPL570: Affymetrix Human Genome U133 Plus 2.0 Array
GSE7745	GSM187461	18.9013	-0.699045	GPL570: Affymetrix Human Genome U133 Plus 2.0 Array
GSE7745	GSM187460	18.8731	-0.699314	GPL570: Affymetrix Human Genome U133 Plus 2.0 Array
GSE11336	GSM286236	18.8482	0.720115	GPL570: Affymetrix Human Genome U133 Plus 2.0 Array
GSE15395	GSM386419	18.8408	-0.690761	GPL570: Affymetrix Human Genome U133 Plus 2.0 Array
GSE11103	GSM279588	18.8093	0.697815	GPL570: Affymetrix Human Genome U133 Plus 2.0 Array
GSE11791	GSM298362	18.7802	-0.69297	GPL570: Affymetrix Human Genome U133 Plus 2.0 Array
GSE7745	GSM187459	18.778	-0.697078	GPL570: Affymetrix Human Genome U133 Plus 2.0 Array
GSE11729	GSM297632	18.7745	-0.691919	GPL570: Affymetrix Human Genome U133 Plus 2.0 Array
GSE5332	GSM120815	18.7554	0.690556	GPL1261: Affymetrix Mouse Genome 430 2.0 Array
GSE9169	GSM231665	18.7346	-0.697456	GPL570: Affymetrix Human Genome U133 Plus 2.0 Array
GSE11917	GSM301238	18.7258	-0.686689	GPL570: Affymetrix Human Genome U133 Plus 2.0 Array
GSE5332	GSM120814	18.7102	0.690855	GPL1261: Affymetrix Mouse Genome 430 2.0 Array
GSE12875	GSM322869	18.6815	-0.696198	GPL570: Affymetrix Human Genome U133 Plus 2.0 Array
GSE14986	GSM374139	18.667	-0.688457	GPL570: Affymetrix Human Genome U133 Plus 2.0 Array
GSE12408	GSM311329	18.6487	-0.692155	GPL570: Affymetrix Human Genome U133 Plus 2.0 Array
GSE15578	GSM389779	18.6233	0.690163	GPL570: Affymetrix Human Genome U133 Plus 2.0 Array
GSE7307	GSM176000	18.6213	-0.697127	GPL570: Affymetrix Human Genome U133 Plus 2.0 Array
GSE9169	GSM231655	18.6065	-0.692544	GPL570: Affymetrix Human Genome U133 Plus 2.0 Array
GSE10437	GSM263935	18.5997	-0.702371	GPL570: Affymetrix Human Genome U133 Plus 2.0 Array
GSE13906	GSM349855	18.5996	-0.706286	GPL570: Affymetrix Human Genome U133 Plus 2.0 Array
GSE6800	GSM155008	18.5772	-0.684045	GPL570: Affymetrix Human Genome U133 Plus 2.0 Array
GSE11336	GSM286240	18.574	0.713697	GPL570: Affymetrix Human Genome U133 Plus 2.0 Array
GSE9169	GSM231654	18.5672	-0.692071	GPL570: Affymetrix Human Genome U133 Plus 2.0 Array
GSE6379	GSM147290	18.5359	-0.726934	GPL570: Affymetrix Human Genome U133 Plus 2.0 Array
GSE11917	GSM301175	18.4823	-0.679964	GPL570: Affymetrix Human Genome U133 Plus 2.0 Array
GSE9086	GSM230250	18.4814	-0.68129	GPL570: Affymetrix Human Genome U133 Plus 2.0 Array
GSE14986	GSM374140	18.4524	-0.682857	GPL570: Affymetrix Human Genome U133 Plus 2.0 Array
GSE5258	GSM118978	18.4451	0.688673	GPL96: Affymetrix Human Genome U133A Array
GSE8687	GSM215364	18.4409	-0.69472	GPL570: Affymetrix Human Genome U133 Plus 2.0 Array
GSE11103	GSM279594	18.4259	-0.694837	GPL570: Affymetrix Human Genome U133 Plus 2.0 Array
GSE12056	GSM304487	18.3926	-0.692124	GPL570: Affymetrix Human Genome U133 Plus 2.0 Array
GSE10718	GSM270896	18.3895	0.684084	GPL570: Affymetrix Human Genome U133 Plus 2.0 Array
GSE11917	GSM301233	18.3879	-0.678127	GPL570: Affymetrix Human Genome U133 Plus 2.0 Array
GSE10913	GSM276695	18.3874	-0.679468	GPL1261: Affymetrix Mouse Genome 430 2.0 Array
GSE11103	GSM279593	18.3851	-0.693376	GPL570: Affymetrix Human Genome U133 Plus 2.0 Array
GSE9169	GSM231638	18.381	-0.689002	GPL570: Affymetrix Human Genome U133 Plus 2.0 Array
GSE6281	GSM144439	18.3739	-0.681412	GPL570: Affymetrix Human Genome U133 Plus 2.0 Array
GSE10437	GSM263934	18.3307	0.69254	GPL570: Affymetrix Human Genome U133 Plus 2.0 Array
GSE13218	GSM333862	18.2911	-0.682619	GPL570: Affymetrix Human Genome U133 Plus 2.0 Array
GSE10871	GSM275568	18.291	-0.700384	GPL1261: Affymetrix Mouse Genome 430 2.0 Array

## Sheet: raloxifene
top 100 SPIED correlations with CMAP raloxifene profile query
Series	Sample	Score	r	platform
GSE7745	GSM187695	14.4823	0.596245	GPL570: Affymetrix Human Genome U133 Plus 2.0 Array
GSE7745	GSM187696	13.5039	0.564023	GPL570: Affymetrix Human Genome U133 Plus 2.0 Array
GSE11670	GSM296616	13.0501	0.563222	GPL570: Affymetrix Human Genome U133 Plus 2.0 Array
GSE7745	GSM187694	13.0393	0.548854	GPL570: Affymetrix Human Genome U133 Plus 2.0 Array
GSE9865	GSM249151	12.736	-0.58397	GPL570: Affymetrix Human Genome U133 Plus 2.0 Array
GSE6800	GSM155008	12.7012	-0.517277	GPL570: Affymetrix Human Genome U133 Plus 2.0 Array
GSE6800	GSM155009	12.6746	-0.515973	GPL570: Affymetrix Human Genome U133 Plus 2.0 Array
GSE6803	GSM155009	12.6446	-0.514981	GPL570: Affymetrix Human Genome U133 Plus 2.0 Array
GSE7745	GSM187460	12.6175	-0.538129	GPL570: Affymetrix Human Genome U133 Plus 2.0 Array
GSE7745	GSM187461	12.462	-0.530917	GPL570: Affymetrix Human Genome U133 Plus 2.0 Array
GSE11618	GSM294806	12.4415	0.522731	GPL570: Affymetrix Human Genome U133 Plus 2.0 Array
GSE24224	GSM595874	12.4283	0.537578	GPL570: Affymetrix Human Genome U133 Plus 2.0 Array
GSE11670	GSM296615	12.4252	0.54049	GPL570: Affymetrix Human Genome U133 Plus 2.0 Array
GSE24224	GSM595876	12.3896	0.533283	GPL570: Affymetrix Human Genome U133 Plus 2.0 Array
GSE11336	GSM286236	12.3784	0.583266	GPL570: Affymetrix Human Genome U133 Plus 2.0 Array
GSE12003	GSM303503	12.3248	0.553417	GPL1261: Affymetrix Mouse Genome 430 2.0 Array
GSE4668	GSM105318	12.3172	-0.526441	GPL96: Affymetrix Human Genome U133A Array
GSE19201	GSM475998	12.3166	0.54083	GPL570: Affymetrix Human Genome U133 Plus 2.0 Array
GSE19203	GSM475998	12.3166	0.54083	GPL570: Affymetrix Human Genome U133 Plus 2.0 Array
GSE15395	GSM386422	12.2473	0.507676	GPL570: Affymetrix Human Genome U133 Plus 2.0 Array
GSE11791	GSM298366	12.2301	0.52061	GPL570: Affymetrix Human Genome U133 Plus 2.0 Array
GSE15392	GSM386323	12.2162	0.514145	GPL570: Affymetrix Human Genome U133 Plus 2.0 Array
GSE13712	GSM344785	12.163	-0.530391	GPL570: Affymetrix Human Genome U133 Plus 2.0 Array
GSE15395	GSM386444	11.9839	0.499117	GPL570: Affymetrix Human Genome U133 Plus 2.0 Array
GSE14302	GSM357689	11.9776	0.537857	GPL570: Affymetrix Human Genome U133 Plus 2.0 Array
GSE15395	GSM386405	11.9311	0.496445	GPL570: Affymetrix Human Genome U133 Plus 2.0 Array
GSE15395	GSM386445	11.9169	0.496383	GPL570: Affymetrix Human Genome U133 Plus 2.0 Array
GSE7745	GSM187459	11.916	-0.512524	GPL570: Affymetrix Human Genome U133 Plus 2.0 Array
GSE15395	GSM386436	11.8888	-0.495845	GPL570: Affymetrix Human Genome U133 Plus 2.0 Array
GSE24224	GSM595875	11.8809	0.517035	GPL570: Affymetrix Human Genome U133 Plus 2.0 Array
GSE17385	GSM434411	11.8613	0.487767	GPL570: Affymetrix Human Genome U133 Plus 2.0 Array
GSE6803	GSM155008	11.8402	-0.487042	GPL570: Affymetrix Human Genome U133 Plus 2.0 Array
GSE11336	GSM286240	11.7173	0.55863	GPL570: Affymetrix Human Genome U133 Plus 2.0 Array
GSE5258	GSM118846	11.7134	0.490624	GPL96: Affymetrix Human Genome U133A Array
GSE12003	GSM303502	11.6891	0.530173	GPL1261: Affymetrix Mouse Genome 430 2.0 Array
GSE9593	GSM242650	11.6879	-0.510191	GPL570: Affymetrix Human Genome U133 Plus 2.0 Array
GSE12003	GSM303497	11.6406	0.526797	GPL1261: Affymetrix Mouse Genome 430 2.0 Array
GSE10718	GSM270896	11.6065	0.500208	GPL570: Affymetrix Human Genome U133 Plus 2.0 Array
GSE6800	GSM154972	11.5959	0.478219	GPL570: Affymetrix Human Genome U133 Plus 2.0 Array
GSE9593	GSM242185	11.5728	-0.510959	GPL570: Affymetrix Human Genome U133 Plus 2.0 Array
GSE12274	GSM242185	11.5376	-0.515213	GPL570: Affymetrix Human Genome U133 Plus 2.0 Array
GSE20700	GSM519633	11.4925	0.502239	GPL96: Affymetrix Human Genome U133A Array
GSE18042	GSM451150	11.4781	0.547842	GPL1261: Affymetrix Mouse Genome 430 2.0 Array
GSE6184	GSM142950	11.4605	0.509886	GPL96: Affymetrix Human Genome U133A Array
GSE12075	GSM303503	11.4423	0.520619	GPL1261: Affymetrix Mouse Genome 430 2.0 Array
GSE19703	GSM491739	11.4397	0.485766	GPL570: Affymetrix Human Genome U133 Plus 2.0 Array
GSE16870	GSM422861	11.3931	0.488522	GPL570: Affymetrix Human Genome U133 Plus 2.0 Array
GSE15392	GSM386320	11.384	0.485539	GPL570: Affymetrix Human Genome U133 Plus 2.0 Array
GSE12003	GSM303499	11.3788	0.518279	GPL1261: Affymetrix Mouse Genome 430 2.0 Array
GSE12498	GSM314050	11.3618	-0.499916	GPL1261: Affymetrix Mouse Genome 430 2.0 Array
GSE18476	GSM460070	11.3402	0.546383	GPL570: Affymetrix Human Genome U133 Plus 2.0 Array
GSE17385	GSM434412	11.3282	0.468892	GPL570: Affymetrix Human Genome U133 Plus 2.0 Array
GSE12803	GSM321584	11.3192	-0.505233	GPL96: Affymetrix Human Genome U133A Array
GSE18476	GSM460069	11.2721	0.54442	GPL570: Affymetrix Human Genome U133 Plus 2.0 Array
GSE15578	GSM389794	11.2599	-0.479368	GPL570: Affymetrix Human Genome U133 Plus 2.0 Array
GSE6506	GSM149587	11.2534	-0.586633	GPL1261: Affymetrix Mouse Genome 430 2.0 Array
GSE14302	GSM357707	11.2503	0.507259	GPL570: Affymetrix Human Genome U133 Plus 2.0 Array
GSE14987	GSM374143	11.2479	0.490123	GPL570: Affymetrix Human Genome U133 Plus 2.0 Array
GSE9768	GSM246400	11.2227	0.48737	GPL570: Affymetrix Human Genome U133 Plus 2.0 Array
GSE20719	GSM520227	11.2225	0.469623	GPL570: Affymetrix Human Genome U133 Plus 2.0 Array
GSE11462	GSM257656	11.2079	0.500154	GPL570: Affymetrix Human Genome U133 Plus 2.0 Array
GSE6561	GSM151740	11.1901	0.473459	GPL570: Affymetrix Human Genome U133 Plus 2.0 Array
GSE18476	GSM460071	11.1848	0.53859	GPL570: Affymetrix Human Genome U133 Plus 2.0 Array
GSE16450	GSM413565	11.1542	0.492828	GPL570: Affymetrix Human Genome U133 Plus 2.0 Array
GSE11336	GSM286238	11.1445	0.53643	GPL570: Affymetrix Human Genome U133 Plus 2.0 Array
GSE7307	GSM176000	11.1442	-0.487746	GPL570: Affymetrix Human Genome U133 Plus 2.0 Array
GSE22886	GSM565277	11.1389	-0.500102	GPL96: Affymetrix Human Genome U133A Array
GSE16454	GSM413586	11.1369	0.496554	GPL1261: Affymetrix Mouse Genome 430 2.0 Array
GSE12498	GSM314049	11.1189	-0.49058	GPL1261: Affymetrix Mouse Genome 430 2.0 Array
GSE10718	GSM270894	11.0943	0.480903	GPL570: Affymetrix Human Genome U133 Plus 2.0 Array
GSE18042	GSM451152	11.092	0.533802	GPL1261: Affymetrix Mouse Genome 430 2.0 Array
GSE20719	GSM520226	11.0903	0.465748	GPL570: Affymetrix Human Genome U133 Plus 2.0 Array
GSE16870	GSM422859	11.0709	0.476058	GPL570: Affymetrix Human Genome U133 Plus 2.0 Array
GSE9865	GSM249150	11.0539	-0.530511	GPL570: Affymetrix Human Genome U133 Plus 2.0 Array
GSE18042	GSM451151	11.0495	0.530948	GPL1261: Affymetrix Mouse Genome 430 2.0 Array
GSE6506	GSM149589	11.0353	-0.564394	GPL1261: Affymetrix Mouse Genome 430 2.0 Array
GSE10070	GSM254524	11.0297	-0.473694	GPL570: Affymetrix Human Genome U133 Plus 2.0 Array
GSE4655	GSM102761	11.0119	0.513256	GPL570: Affymetrix Human Genome U133 Plus 2.0 Array
GSE6283	GSM144512	10.984	-0.510546	GPL570: Affymetrix Human Genome U133 Plus 2.0 Array
GSE11791	GSM298364	10.9314	-0.475858	GPL570: Affymetrix Human Genome U133 Plus 2.0 Array
GSE15392	GSM386322	10.9235	0.468977	GPL570: Affymetrix Human Genome U133 Plus 2.0 Array
GSE16452	GSM413565	10.9228	0.476444	GPL570: Affymetrix Human Genome U133 Plus 2.0 Array
GSE5258	GSM118978	10.9096	0.471512	GPL96: Affymetrix Human Genome U133A Array
GSE12075	GSM303502	10.8924	0.499584	GPL1261: Affymetrix Mouse Genome 430 2.0 Array
GSE11352	GSM286765	10.8891	-0.471643	GPL570: Affymetrix Human Genome U133 Plus 2.0 Array
GSE15395	GSM386442	10.8829	-0.460364	GPL570: Affymetrix Human Genome U133 Plus 2.0 Array
GSE15395	GSM386424	10.8817	0.458282	GPL570: Affymetrix Human Genome U133 Plus 2.0 Array
GSE9709	GSM245341	10.8802	0.472644	GPL570: Affymetrix Human Genome U133 Plus 2.0 Array
GSE13376	GSM337739	10.8734	0.471067	GPL570: Affymetrix Human Genome U133 Plus 2.0 Array
GSE23120	GSM569642	10.8586	0.515309	GPL570: Affymetrix Human Genome U133 Plus 2.0 Array
GSE24277	GSM569642	10.8586	0.515309	GPL570: Affymetrix Human Genome U133 Plus 2.0 Array
GSE11462	GSM257635	10.8518	0.492406	GPL570: Affymetrix Human Genome U133 Plus 2.0 Array
GSE15395	GSM386425	10.834	0.459011	GPL570: Affymetrix Human Genome U133 Plus 2.0 Array
GSE14986	GSM374138	10.8262	-0.459963	GPL570: Affymetrix Human Genome U133 Plus 2.0 Array
GSE6085	GSM140941	10.8119	-0.501289	GPL1261: Affymetrix Mouse Genome 430 2.0 Array
GSE22886	GSM565283	10.8073	-0.484798	GPL96: Affymetrix Human Genome U133A Array
GSE11791	GSM298360	10.7988	0.464432	GPL570: Affymetrix Human Genome U133 Plus 2.0 Array
GSE11462	GSM257639	10.7457	0.481039	GPL570: Affymetrix Human Genome U133 Plus 2.0 Array
GSE9196	GSM225042	10.7428	-0.466273	GPL570: Affymetrix Human Genome U133 Plus 2.0 Array
GSE4668	GSM105319	10.7377	-0.469176	GPL96: Affymetrix Human Genome U133A Array

## Sheet: fulvestrant
top 100 SPIED correlations with CMAP fulvestrant profile query
Series	Sample	Score	r	platform
GSE11352	GSM286760	17.4284	-0.660117	GPL570: Affymetrix Human Genome U133 Plus 2.0 Array
GSE3834	GSM87446	15.8785	0.622181	GPL96: Affymetrix Human Genome U133A Array
GSE11352	GSM286767	15.3736	-0.605914	GPL570: Affymetrix Human Genome U133 Plus 2.0 Array
GSE6800	GSM155009	15.3687	-0.598476	GPL570: Affymetrix Human Genome U133 Plus 2.0 Array
GSE5258	GSM118978	15.3497	0.609914	GPL96: Affymetrix Human Genome U133A Array
GSE11791	GSM298358	15.3409	-0.609658	GPL570: Affymetrix Human Genome U133 Plus 2.0 Array
GSE5200	GSM117373	15.3322	-0.609881	GPL96: Affymetrix Human Genome U133A Array
GSE20700	GSM519628	15.3287	-0.61459	GPL96: Affymetrix Human Genome U133A Array
GSE5200	GSM117374	15.2773	-0.604516	GPL96: Affymetrix Human Genome U133A Array
GSE11352	GSM286764	15.2665	0.60142	GPL570: Affymetrix Human Genome U133 Plus 2.0 Array
GSE11352	GSM286761	15.174	-0.599648	GPL570: Affymetrix Human Genome U133 Plus 2.0 Array
GSE11352	GSM286766	15.1704	-0.599541	GPL570: Affymetrix Human Genome U133 Plus 2.0 Array
GSE5840	GSM136154	15.1623	-0.598842	GPL570: Affymetrix Human Genome U133 Plus 2.0 Array
GSE3834	GSM87447	15.1557	0.600039	GPL96: Affymetrix Human Genome U133A Array
GSE11352	GSM286765	14.9985	-0.593573	GPL570: Affymetrix Human Genome U133 Plus 2.0 Array
GSE6803	GSM155009	14.8607	-0.583178	GPL570: Affymetrix Human Genome U133 Plus 2.0 Array
GSE6800	GSM155008	14.7415	-0.58097	GPL570: Affymetrix Human Genome U133 Plus 2.0 Array
GSE11791	GSM298356	14.591	-0.586036	GPL570: Affymetrix Human Genome U133 Plus 2.0 Array
GSE11352	GSM286759	14.5833	-0.580729	GPL570: Affymetrix Human Genome U133 Plus 2.0 Array
GSE11352	GSM286762	14.5197	0.580635	GPL570: Affymetrix Human Genome U133 Plus 2.0 Array
GSE5840	GSM136156	14.5108	-0.580825	GPL570: Affymetrix Human Genome U133 Plus 2.0 Array
GSE5840	GSM136155	14.4817	-0.579943	GPL570: Affymetrix Human Genome U133 Plus 2.0 Array
GSE14986	GSM565687	14.1383	-0.566702	GPL570: Affymetrix Human Genome U133 Plus 2.0 Array
GSE11506	GSM289651	14.0353	0.560392	GPL570: Affymetrix Human Genome U133 Plus 2.0 Array
GSE4668	GSM105317	13.9496	-0.571468	GPL96: Affymetrix Human Genome U133A Array
GSE5258	GSM118965	13.9488	0.568615	GPL96: Affymetrix Human Genome U133A Array
GSE14986	GSM374139	13.8766	-0.558572	GPL570: Affymetrix Human Genome U133 Plus 2.0 Array
GSE5258	GSM118963	13.8195	0.569754	GPL96: Affymetrix Human Genome U133A Array
GSE9253	GSM234906	13.78	-0.577822	GPL570: Affymetrix Human Genome U133 Plus 2.0 Array
GSE4668	GSM105318	13.7677	-0.562916	GPL96: Affymetrix Human Genome U133A Array
GSE14986	GSM374138	13.7429	-0.554375	GPL570: Affymetrix Human Genome U133 Plus 2.0 Array
GSE5258	GSM118976	13.6803	0.567256	GPL96: Affymetrix Human Genome U133A Array
GSE15717	GSM393489	13.6743	-0.616105	GPL96: Affymetrix Human Genome U133A Array
GSE5258	GSM118964	13.6112	0.562651	GPL96: Affymetrix Human Genome U133A Array
GSE5258	GSM119036	13.5872	-0.552148	GPL96: Affymetrix Human Genome U133A Array
GSE11352	GSM286773	13.5862	-0.54987	GPL570: Affymetrix Human Genome U133 Plus 2.0 Array
GSE9936	GSM251406	13.5766	0.657159	GPL96: Affymetrix Human Genome U133A Array
GSE6803	GSM155008	13.5645	-0.544771	GPL570: Affymetrix Human Genome U133 Plus 2.0 Array
GSE20700	GSM519633	13.5052	0.563093	GPL96: Affymetrix Human Genome U133A Array
GSE14986	GSM565693	13.4595	-0.544946	GPL570: Affymetrix Human Genome U133 Plus 2.0 Array
GSE14986	GSM374140	13.3944	-0.542424	GPL570: Affymetrix Human Genome U133 Plus 2.0 Array
GSE11352	GSM286770	13.3934	0.543276	GPL570: Affymetrix Human Genome U133 Plus 2.0 Array
GSE5200	GSM117372	13.3155	-0.543	GPL96: Affymetrix Human Genome U133A Array
GSE11352	GSM286763	13.2838	0.542426	GPL570: Affymetrix Human Genome U133 Plus 2.0 Array
GSE20700	GSM519632	13.2572	-0.551228	GPL96: Affymetrix Human Genome U133A Array
GSE20361	GSM510110	13.2029	-0.536702	GPL570: Affymetrix Human Genome U133 Plus 2.0 Array
GSE3834	GSM87454	13.1675	-0.537768	GPL96: Affymetrix Human Genome U133A Array
GSE5840	GSM136153	13.1369	-0.537666	GPL570: Affymetrix Human Genome U133 Plus 2.0 Array
GSE9936	GSM251448	13.0241	0.631149	GPL96: Affymetrix Human Genome U133A Array
GSE9253	GSM234903	13.0103	0.551787	GPL570: Affymetrix Human Genome U133 Plus 2.0 Array
GSE9936	GSM251447	12.8997	0.627589	GPL96: Affymetrix Human Genome U133A Array
GSE4668	GSM105319	12.866	-0.534657	GPL96: Affymetrix Human Genome U133A Array
GSE9936	GSM251395	12.8334	0.625284	GPL96: Affymetrix Human Genome U133A Array
GSE11352	GSM286772	12.8035	-0.524538	GPL570: Affymetrix Human Genome U133 Plus 2.0 Array
GSE9936	GSM251430	12.6892	0.619511	GPL96: Affymetrix Human Genome U133A Array
GSE5258	GSM118962	12.6008	0.528569	GPL96: Affymetrix Human Genome U133A Array
GSE9936	GSM251394	12.579	0.614172	GPL96: Affymetrix Human Genome U133A Array
GSE9936	GSM251441	12.578	0.619985	GPL96: Affymetrix Human Genome U133A Array
GSE9936	GSM251443	12.5407	0.615718	GPL96: Affymetrix Human Genome U133A Array
GSE15717	GSM393487	12.5173	-0.580015	GPL96: Affymetrix Human Genome U133A Array
GSE11324	GSM286031	12.4518	0.51198	GPL570: Affymetrix Human Genome U133 Plus 2.0 Array
GSE9936	GSM251408	12.393	0.619386	GPL96: Affymetrix Human Genome U133A Array
GSE9936	GSM251425	12.3554	0.609818	GPL96: Affymetrix Human Genome U133A Array
GSE11352	GSM286768	12.3462	0.510156	GPL570: Affymetrix Human Genome U133 Plus 2.0 Array
GSE11352	GSM286758	12.3159	0.509999	GPL570: Affymetrix Human Genome U133 Plus 2.0 Array
GSE14986	GSM565707	12.2605	-0.505968	GPL570: Affymetrix Human Genome U133 Plus 2.0 Array
GSE6184	GSM142973	12.2445	-0.550593	GPL96: Affymetrix Human Genome U133A Array
GSE20361	GSM510109	12.1814	-0.50286	GPL570: Affymetrix Human Genome U133 Plus 2.0 Array
GSE5258	GSM118979	12.1769	0.511447	GPL96: Affymetrix Human Genome U133A Array
GSE9936	GSM251359	12.066	-0.573962	GPL96: Affymetrix Human Genome U133A Array
GSE11791	GSM298366	12.0452	0.507819	GPL570: Affymetrix Human Genome U133 Plus 2.0 Array
GSE14986	GSM565691	11.9657	-0.496356	GPL570: Affymetrix Human Genome U133 Plus 2.0 Array
GSE3834	GSM87448	11.9634	0.498845	GPL96: Affymetrix Human Genome U133A Array
GSE11352	GSM286756	11.9602	0.496591	GPL570: Affymetrix Human Genome U133 Plus 2.0 Array
GSE11352	GSM286769	11.9373	0.497948	GPL570: Affymetrix Human Genome U133 Plus 2.0 Array
GSE11791	GSM298360	11.9345	0.502658	GPL570: Affymetrix Human Genome U133 Plus 2.0 Array
GSE11791	GSM298357	11.8809	-0.4986	GPL570: Affymetrix Human Genome U133 Plus 2.0 Array
GSE6184	GSM142970	11.847	-0.538073	GPL96: Affymetrix Human Genome U133A Array
GSE11352	GSM286771	11.8268	-0.492	GPL570: Affymetrix Human Genome U133 Plus 2.0 Array
GSE15237	GSM380450	11.8036	-0.528969	GPL570: Affymetrix Human Genome U133 Plus 2.0 Array
GSE9936	GSM251413	11.7686	0.586076	GPL96: Affymetrix Human Genome U133A Array
GSE4668	GSM105293	11.744	0.497804	GPL96: Affymetrix Human Genome U133A Array
GSE14986	GSM565709	11.7174	-0.486118	GPL570: Affymetrix Human Genome U133 Plus 2.0 Array
GSE9936	GSM251357	11.7029	-0.563841	GPL96: Affymetrix Human Genome U133A Array
GSE5200	GSM117382	11.702	0.496332	GPL96: Affymetrix Human Genome U133A Array
GSE9936	GSM251407	11.7012	0.593851	GPL96: Affymetrix Human Genome U133A Array
GSE5200	GSM117371	11.6758	-0.493646	GPL96: Affymetrix Human Genome U133A Array
GSE6184	GSM142975	11.6444	-0.52909	GPL96: Affymetrix Human Genome U133A Array
GSE6184	GSM142971	11.6214	-0.525566	GPL96: Affymetrix Human Genome U133A Array
GSE24224	GSM595874	11.5982	0.50507	GPL570: Affymetrix Human Genome U133 Plus 2.0 Array
GSE9936	GSM251412	11.4839	0.574596	GPL96: Affymetrix Human Genome U133A Array
GSE11352	GSM286757	11.4821	0.480008	GPL570: Affymetrix Human Genome U133 Plus 2.0 Array
GSE8687	GSM215366	11.4325	-0.516029	GPL570: Affymetrix Human Genome U133 Plus 2.0 Array
GSE11324	GSM286033	11.4233	0.476286	GPL570: Affymetrix Human Genome U133 Plus 2.0 Array
GSE5258	GSM118961	11.3652	0.48708	GPL96: Affymetrix Human Genome U133A Array
GSE11791	GSM298361	11.3509	0.482179	GPL570: Affymetrix Human Genome U133 Plus 2.0 Array
GSE20700	GSM519631	11.3156	0.48575	GPL96: Affymetrix Human Genome U133A Array
GSE5200	GSM117383	11.277	0.477832	GPL96: Affymetrix Human Genome U133A Array
GSE9936	GSM251396	11.2376	0.572328	GPL96: Affymetrix Human Genome U133A Array
GSE5200	GSM117376	11.2223	0.478456	GPL96: Affymetrix Human Genome U133A Array

## Sheet: tamoxifen
top 100 SPIED correlations with CMAP tamoxifen profile query
Series	Sample	Score	r	platform
GSE11618	GSM294814	11.575	-0.434649	GPL570: Affymetrix Human Genome U133 Plus 2.0 Array
GSE11670	GSM296616	11.1836	0.444083	GPL570: Affymetrix Human Genome U133 Plus 2.0 Array
GSE6800	GSM155008	11.1197	-0.400757	GPL570: Affymetrix Human Genome U133 Plus 2.0 Array
GSE16450	GSM413565	10.999	0.428689	GPL570: Affymetrix Human Genome U133 Plus 2.0 Array
GSE16452	GSM413565	10.8392	0.413602	GPL570: Affymetrix Human Genome U133 Plus 2.0 Array
GSE17385	GSM434413	10.8318	0.390981	GPL570: Affymetrix Human Genome U133 Plus 2.0 Array
GSE17385	GSM434412	10.7408	0.387787	GPL570: Affymetrix Human Genome U133 Plus 2.0 Array
GSE11618	GSM294816	10.6802	-0.40327	GPL570: Affymetrix Human Genome U133 Plus 2.0 Array
GSE9768	GSM246400	10.5989	0.417548	GPL570: Affymetrix Human Genome U133 Plus 2.0 Array
GSE18590	GSM462031	10.495	-0.405231	GPL570: Affymetrix Human Genome U133 Plus 2.0 Array
GSE11670	GSM296615	10.4541	0.416751	GPL570: Affymetrix Human Genome U133 Plus 2.0 Array
GSE15520	GSM388883	10.3997	0.405299	GPL570: Affymetrix Human Genome U133 Plus 2.0 Array
GSE17385	GSM434408	10.3642	-0.375283	GPL570: Affymetrix Human Genome U133 Plus 2.0 Array
GSE11618	GSM294813	10.3464	-0.392866	GPL570: Affymetrix Human Genome U133 Plus 2.0 Array
GSE19519	GSM486817	10.3176	0.41393	GPL570: Affymetrix Human Genome U133 Plus 2.0 Array
GSE12917	GSM324081	10.3093	-0.37696	GPL570: Affymetrix Human Genome U133 Plus 2.0 Array
GSE15395	GSM386420	10.2934	-0.381041	GPL570: Affymetrix Human Genome U133 Plus 2.0 Array
GSE17385	GSM434409	10.2575	-0.371545	GPL570: Affymetrix Human Genome U133 Plus 2.0 Array
GSE20700	GSM519628	10.257	-0.407546	GPL96: Affymetrix Human Genome U133A Array
GSE19201	GSM475998	10.2522	0.407058	GPL570: Affymetrix Human Genome U133 Plus 2.0 Array
GSE19203	GSM475998	10.2522	0.407058	GPL570: Affymetrix Human Genome U133 Plus 2.0 Array
GSE17385	GSM434411	10.2167	0.370206	GPL570: Affymetrix Human Genome U133 Plus 2.0 Array
GSE18590	GSM462034	10.1961	-0.39554	GPL570: Affymetrix Human Genome U133 Plus 2.0 Array
GSE20700	GSM519628	10.1556	-0.400821	GPL96: Affymetrix Human Genome U133A Array
GSE22886	GSM565277	10.0994	-0.396997	GPL96: Affymetrix Human Genome U133A Array
GSE14302	GSM357707	10.055	0.408579	GPL570: Affymetrix Human Genome U133 Plus 2.0 Array
GSE10070	GSM254524	10.0481	-0.390407	GPL570: Affymetrix Human Genome U133 Plus 2.0 Array
GSE9586	GSM242196	10.0391	0.384908	GPL570: Affymetrix Human Genome U133 Plus 2.0 Array
GSE11670	GSM296608	10.0286	-0.406961	GPL570: Affymetrix Human Genome U133 Plus 2.0 Array
GSE10070	GSM254525	10.0246	-0.389294	GPL570: Affymetrix Human Genome U133 Plus 2.0 Array
GSE10070	GSM254523	10.0092	-0.390232	GPL570: Affymetrix Human Genome U133 Plus 2.0 Array
GSE12917	GSM324080	10.0079	-0.368709	GPL570: Affymetrix Human Genome U133 Plus 2.0 Array
GSE6803	GSM155008	9.92626	-0.361827	GPL570: Affymetrix Human Genome U133 Plus 2.0 Array
GSE20700	GSM519633	9.91756	0.392434	GPL96: Affymetrix Human Genome U133A Array
GSE11791	GSM298366	9.90676	0.391441	GPL570: Affymetrix Human Genome U133 Plus 2.0 Array
GSE22886	GSM565283	9.87995	-0.38808	GPL96: Affymetrix Human Genome U133A Array
GSE17385	GSM434410	9.859	-0.358641	GPL570: Affymetrix Human Genome U133 Plus 2.0 Array
GSE13400	GSM337739	9.84495	0.384776	GPL570: Affymetrix Human Genome U133 Plus 2.0 Array
GSE15395	GSM386387	9.84065	-0.365602	GPL570: Affymetrix Human Genome U133 Plus 2.0 Array
GSE10847	GSM275312	9.83438	0.381507	GPL570: Affymetrix Human Genome U133 Plus 2.0 Array
GSE7007	GSM161603	9.83394	0.380066	GPL96: Affymetrix Human Genome U133A Array
GSE20700	GSM519633	9.82118	0.392102	GPL96: Affymetrix Human Genome U133A Array
GSE7745	GSM187695	9.81946	0.384468	GPL570: Affymetrix Human Genome U133 Plus 2.0 Array
GSE15240	GSM380500	9.80518	0.383087	GPL570: Affymetrix Human Genome U133 Plus 2.0 Array
GSE9768	GSM246410	9.7684	-0.391465	GPL570: Affymetrix Human Genome U133 Plus 2.0 Array
GSE3397	GSM76402	9.75291	0.375008	GPL570: Affymetrix Human Genome U133 Plus 2.0 Array
GSE19703	GSM491739	9.68661	0.363931	GPL570: Affymetrix Human Genome U133 Plus 2.0 Array
GSE3542	GSM81190	9.66076	-0.363561	GPL96: Affymetrix Human Genome U133A Array
GSE15326	GSM384917	9.64885	-0.410974	GPL1261: Affymetrix Mouse Genome 430 2.0 Array
GSE22886	GSM565283	9.64683	-0.38741	GPL96: Affymetrix Human Genome U133A Array
GSE3834	GSM87454	9.64481	-0.361992	GPL96: Affymetrix Human Genome U133A Array
GSE15395	GSM386419	9.63269	-0.360817	GPL570: Affymetrix Human Genome U133 Plus 2.0 Array
GSE14302	GSM357689	9.62902	0.397474	GPL570: Affymetrix Human Genome U133 Plus 2.0 Array
GSE22886	GSM565277	9.61451	-0.387496	GPL96: Affymetrix Human Genome U133A Array
GSE3542	GSM81190	9.60692	-0.363783	GPL96: Affymetrix Human Genome U133A Array
GSE4668	GSM105318	9.6026	-0.379745	GPL96: Affymetrix Human Genome U133A Array
GSE11670	GSM296609	9.5999	-0.389504	GPL570: Affymetrix Human Genome U133 Plus 2.0 Array
GSE13376	GSM337739	9.59857	0.372963	GPL570: Affymetrix Human Genome U133 Plus 2.0 Array
GSE9196	GSM225042	9.59041	-0.36611	GPL570: Affymetrix Human Genome U133 Plus 2.0 Array
GSE6548	GSM151627	9.58487	-0.358682	GPL570: Affymetrix Human Genome U133 Plus 2.0 Array
GSE9768	GSM246406	9.57533	-0.384213	GPL570: Affymetrix Human Genome U133 Plus 2.0 Array
GSE9196	GSM230247	9.55794	-0.354309	GPL570: Affymetrix Human Genome U133 Plus 2.0 Array
GSE13400	GSM337740	9.53494	0.373841	GPL570: Affymetrix Human Genome U133 Plus 2.0 Array
GSE15395	GSM386448	9.52994	-0.355564	GPL570: Affymetrix Human Genome U133 Plus 2.0 Array
GSE10847	GSM275314	9.52418	-0.377835	GPL570: Affymetrix Human Genome U133 Plus 2.0 Array
GSE1774	GSM30736	9.52002	0.381298	GPL96: Affymetrix Human Genome U133A Array
GSE16102	GSM402685	9.51905	-0.35372	GPL96: Affymetrix Human Genome U133A Array
GSE20719	GSM520226	9.51052	0.35343	GPL570: Affymetrix Human Genome U133 Plus 2.0 Array
GSE14986	GSM374139	9.50421	-0.365254	GPL570: Affymetrix Human Genome U133 Plus 2.0 Array
GSE13376	GSM337722	9.49935	-0.373152	GPL570: Affymetrix Human Genome U133 Plus 2.0 Array
GSE13376	GSM337740	9.47713	0.370652	GPL570: Affymetrix Human Genome U133 Plus 2.0 Array
GSE22886	GSM565276	9.47331	-0.374543	GPL96: Affymetrix Human Genome U133A Array
GSE11618	GSM294806	9.44657	0.360064	GPL570: Affymetrix Human Genome U133 Plus 2.0 Array
GSE6184	GSM142950	9.43419	0.373437	GPL96: Affymetrix Human Genome U133A Array
GSE3397	GSM76395	9.43009	-0.364553	GPL570: Affymetrix Human Genome U133 Plus 2.0 Array
GSE15395	GSM386403	9.42653	0.351301	GPL570: Affymetrix Human Genome U133 Plus 2.0 Array
GSE13376	GSM337737	9.40838	0.36543	GPL570: Affymetrix Human Genome U133 Plus 2.0 Array
GSE3202	GSM75018	9.3991	0.35635	GPL570: Affymetrix Human Genome U133 Plus 2.0 Array
GSE6800	GSM155009	9.38733	-0.343583	GPL570: Affymetrix Human Genome U133 Plus 2.0 Array
GSE16088	GSM402685	9.38083	-0.355207	GPL96: Affymetrix Human Genome U133A Array
GSE13376	GSM337723	9.37708	-0.374036	GPL570: Affymetrix Human Genome U133 Plus 2.0 Array
GSE6184	GSM142950	9.37511	0.37974	GPL96: Affymetrix Human Genome U133A Array
GSE3834	GSM87454	9.36739	-0.355252	GPL96: Affymetrix Human Genome U133A Array
GSE9089	GSM230268	9.35322	-0.353493	GPL570: Affymetrix Human Genome U133 Plus 2.0 Array
GSE21477	GSM536429	9.3475	-0.35977	GPL570: Affymetrix Human Genome U133 Plus 2.0 Array
GSE19519	GSM486755	9.31707	0.381711	GPL570: Affymetrix Human Genome U133 Plus 2.0 Array
GSE16874	GSM422921	9.31189	-0.397132	GPL1261: Affymetrix Mouse Genome 430 2.0 Array
GSE4218	GSM96276	9.30806	-0.367475	GPL570: Affymetrix Human Genome U133 Plus 2.0 Array
GSE6184	GSM142949	9.29908	0.370338	GPL96: Affymetrix Human Genome U133A Array
GSE11791	GSM298358	9.29755	-0.37325	GPL570: Affymetrix Human Genome U133 Plus 2.0 Array
GSE11917	GSM301206	9.2946	-0.33955	GPL570: Affymetrix Human Genome U133 Plus 2.0 Array
GSE8066	GSM199473	9.28923	0.367372	GPL570: Affymetrix Human Genome U133 Plus 2.0 Array
GSE1774	GSM30736	9.27675	0.364653	GPL96: Affymetrix Human Genome U133A Array
GSE6184	GSM142949	9.2727	0.376926	GPL96: Affymetrix Human Genome U133A Array
GSE6379	GSM147290	9.25898	-0.411931	GPL570: Affymetrix Human Genome U133 Plus 2.0 Array
GSE11917	GSM301205	9.25854	-0.338335	GPL570: Affymetrix Human Genome U133 Plus 2.0 Array
GSE4668	GSM105318	9.25418	-0.359705	GPL96: Affymetrix Human Genome U133A Array
GSE10832	GSM274609	9.24428	-0.398935	GPL570: Affymetrix Human Genome U133 Plus 2.0 Array
GSE18135	GSM453565	9.22988	0.380413	GPL1261: Affymetrix Mouse Genome 430 2.0 Array
GSE15395	GSM386442	9.22435	-0.345831	GPL570: Affymetrix Human Genome U133 Plus 2.0 Array

## Sheet: trichostatin A
top 100 SPIED correlations with CMAP trichostatin A profile query
Series	Sample	Score	r	platform
GSE5258	GSM118810	29.311	0.873852	GPL96: Affymetrix Human Genome U133A Array
GSE22061	GSM548552	29.0225	-0.864892	GPL570: Affymetrix Human Genome U133 Plus 2.0 Array
GSE22061	GSM548551	28.1106	-0.854828	GPL570: Affymetrix Human Genome U133 Plus 2.0 Array
GSE5258	GSM118808	27.9896	0.860843	GPL96: Affymetrix Human Genome U133A Array
GSE20666	GSM518493	27.3172	0.854417	GPL570: Affymetrix Human Genome U133 Plus 2.0 Array
GSE20666	GSM518492	25.4479	-0.8303	GPL570: Affymetrix Human Genome U133 Plus 2.0 Array
GSE18454	GSM459751	25.4425	0.816382	GPL570: Affymetrix Human Genome U133 Plus 2.0 Array
GSE18454	GSM459750	24.3544	0.800175	GPL570: Affymetrix Human Genome U133 Plus 2.0 Array
GSE5258	GSM118920	24.0449	0.811781	GPL96: Affymetrix Human Genome U133A Array
GSE5258	GSM118823	23.9837	0.806111	GPL96: Affymetrix Human Genome U133A Array
GSE4465	GSM100350	22.682	0.771338	GPL570: Affymetrix Human Genome U133 Plus 2.0 Array
GSE5258	GSM118877	22.6248	0.788604	GPL96: Affymetrix Human Genome U133A Array
GSE18454	GSM459749	22.6183	0.770595	GPL570: Affymetrix Human Genome U133 Plus 2.0 Array
GSE7964	GSM197171	22.1469	0.759667	GPL570: Affymetrix Human Genome U133 Plus 2.0 Array
GSE9974	GSM252175	21.7896	0.760616	GPL570: Affymetrix Human Genome U133 Plus 2.0 Array
GSE9987	GSM252175	21.7896	0.760616	GPL570: Affymetrix Human Genome U133 Plus 2.0 Array
GSE22061	GSM548549	21.7181	0.753984	GPL570: Affymetrix Human Genome U133 Plus 2.0 Array
GSE7964	GSM197170	21.6763	-0.751439	GPL570: Affymetrix Human Genome U133 Plus 2.0 Array
GSE2668	GSM51462	21.6198	-0.768144	GPL96: Affymetrix Human Genome U133A Array
GSE2668	GSM51500	21.2135	0.756513	GPL96: Affymetrix Human Genome U133A Array
GSE18454	GSM459753	21.0966	-0.742038	GPL570: Affymetrix Human Genome U133 Plus 2.0 Array
GSE8388	GSM207638	20.8457	0.742696	GPL96: Affymetrix Human Genome U133A Array
GSE18454	GSM459752	20.8395	-0.738981	GPL570: Affymetrix Human Genome U133 Plus 2.0 Array
GSE18454	GSM459754	20.7873	-0.737901	GPL570: Affymetrix Human Genome U133 Plus 2.0 Array
GSE2668	GSM51464	20.7704	0.745703	GPL96: Affymetrix Human Genome U133A Array
GSE9974	GSM252174	20.5933	-0.742959	GPL570: Affymetrix Human Genome U133 Plus 2.0 Array
GSE9987	GSM252174	20.5933	-0.742959	GPL570: Affymetrix Human Genome U133 Plus 2.0 Array
GSE22061	GSM548550	20.1105	0.720412	GPL570: Affymetrix Human Genome U133 Plus 2.0 Array
GSE666	GSM9993	19.4758	-0.705883	GPL96: Affymetrix Human Genome U133A Array
GSE18454	GSM459746	19.3883	-0.705249	GPL570: Affymetrix Human Genome U133 Plus 2.0 Array
GSE4465	GSM100353	19.2559	0.70177	GPL570: Affymetrix Human Genome U133 Plus 2.0 Array
GSE4465	GSM100347	19.2505	-0.708056	GPL570: Affymetrix Human Genome U133 Plus 2.0 Array
GSE14526	GSM427059	19.1671	0.699276	GPL570: Affymetrix Human Genome U133 Plus 2.0 Array
GSE22061	GSM548548	19.085	0.697827	GPL570: Affymetrix Human Genome U133 Plus 2.0 Array
GSE18454	GSM459747	19.0076	-0.697391	GPL570: Affymetrix Human Genome U133 Plus 2.0 Array
GSE4465	GSM100345	18.9955	-0.699857	GPL570: Affymetrix Human Genome U133 Plus 2.0 Array
GSE4465	GSM100348	18.8223	-0.700462	GPL570: Affymetrix Human Genome U133 Plus 2.0 Array
GSE18454	GSM459748	18.6693	-0.689423	GPL570: Affymetrix Human Genome U133 Plus 2.0 Array
GSE22061	GSM548547	18.4535	0.683339	GPL570: Affymetrix Human Genome U133 Plus 2.0 Array
GSE5258	GSM118874	18.3683	0.69297	GPL96: Affymetrix Human Genome U133A Array
GSE9974	GSM252176	18.3409	-0.692308	GPL570: Affymetrix Human Genome U133 Plus 2.0 Array
GSE9987	GSM252176	18.3409	-0.692308	GPL570: Affymetrix Human Genome U133 Plus 2.0 Array
GSE666	GSM9992	18.1587	0.672981	GPL96: Affymetrix Human Genome U133A Array
GSE2668	GSM51463	18.0509	-0.688611	GPL96: Affymetrix Human Genome U133A Array
GSE8488	GSM209848	18.0179	0.672685	GPL1261: Affymetrix Mouse Genome 430 2.0 Array
GSE666	GSM9991	17.7684	-0.665539	GPL96: Affymetrix Human Genome U133A Array
GSE22061	GSM548545	17.7105	0.664995	GPL570: Affymetrix Human Genome U133 Plus 2.0 Array
GSE666	GSM9989	17.6587	-0.66186	GPL96: Affymetrix Human Genome U133A Array
GSE18454	GSM459745	17.6575	0.660923	GPL570: Affymetrix Human Genome U133 Plus 2.0 Array
GSE18454	GSM459743	17.6276	0.659711	GPL570: Affymetrix Human Genome U133 Plus 2.0 Array
GSE15069	GSM377050	17.5737	0.662906	GPL1261: Affymetrix Mouse Genome 430 2.0 Array
GSE666	GSM9990	17.4913	-0.657596	GPL96: Affymetrix Human Genome U133A Array
GSE8488	GSM209843	17.4584	0.657667	GPL1261: Affymetrix Mouse Genome 430 2.0 Array
GSE22061	GSM548546	17.3088	0.654729	GPL570: Affymetrix Human Genome U133 Plus 2.0 Array
GSE15069	GSM377052	17.3066	0.655132	GPL1261: Affymetrix Mouse Genome 430 2.0 Array
GSE8488	GSM209845	17.2915	0.653365	GPL1261: Affymetrix Mouse Genome 430 2.0 Array
GSE3296	GSM67339	17.0239	-0.658587	GPL1261: Affymetrix Mouse Genome 430 2.0 Array
GSE9974	GSM252177	16.891	0.65653	GPL570: Affymetrix Human Genome U133 Plus 2.0 Array
GSE9987	GSM252177	16.891	0.65653	GPL570: Affymetrix Human Genome U133 Plus 2.0 Array
GSE4465	GSM100351	16.8453	0.640749	GPL570: Affymetrix Human Genome U133 Plus 2.0 Array
GSE3318	GSM67352	16.592	0.6466	GPL1261: Affymetrix Mouse Genome 430 2.0 Array
GSE666	GSM9988	16.5607	0.63267	GPL96: Affymetrix Human Genome U133A Array
GSE3296	GSM67349	16.5582	-0.645687	GPL1261: Affymetrix Mouse Genome 430 2.0 Array
GSE15069	GSM377051	16.406	0.63167	GPL1261: Affymetrix Mouse Genome 430 2.0 Array
GSE8388	GSM207568	16.359	0.63931	GPL96: Affymetrix Human Genome U133A Array
GSE5258	GSM118933	16.2327	0.634884	GPL96: Affymetrix Human Genome U133A Array
GSE3296	GSM67352	16.0373	0.629946	GPL1261: Affymetrix Mouse Genome 430 2.0 Array
GSE5258	GSM118901	15.9919	0.624891	GPL96: Affymetrix Human Genome U133A Array
GSE3318	GSM67344	15.9866	0.63093	GPL1261: Affymetrix Mouse Genome 430 2.0 Array
GSE9247	GSM234794	15.7999	-0.629084	GPL1261: Affymetrix Mouse Genome 430 2.0 Array
GSE3318	GSM67350	15.7844	0.617656	GPL1261: Affymetrix Mouse Genome 430 2.0 Array
GSE5258	GSM118825	15.6696	0.618157	GPL96: Affymetrix Human Genome U133A Array
GSE15735	GSM420353	15.6515	-0.621946	GPL570: Affymetrix Human Genome U133 Plus 2.0 Array
GSE3296	GSM67344	15.5404	0.617804	GPL1261: Affymetrix Mouse Genome 430 2.0 Array
GSE3318	GSM67342	15.4301	0.613191	GPL1261: Affymetrix Mouse Genome 430 2.0 Array
GSE9247	GSM234796	15.4176	-0.61668	GPL1261: Affymetrix Mouse Genome 430 2.0 Array
GSE3318	GSM67331	15.349	-0.616645	GPL1261: Affymetrix Mouse Genome 430 2.0 Array
GSE8388	GSM207577	15.2577	0.612521	GPL96: Affymetrix Human Genome U133A Array
GSE5258	GSM118728	15.1183	0.604586	GPL96: Affymetrix Human Genome U133A Array
GSE3296	GSM67350	15.1004	0.59749	GPL1261: Affymetrix Mouse Genome 430 2.0 Array
GSE3296	GSM67342	15.0757	0.601432	GPL1261: Affymetrix Mouse Genome 430 2.0 Array
GSE15735	GSM420351	14.9265	-0.600828	GPL570: Affymetrix Human Genome U133 Plus 2.0 Array
GSE14973	GSM373901	14.7643	-0.596465	GPL570: Affymetrix Human Genome U133 Plus 2.0 Array
GSE9247	GSM234797	14.7336	-0.596989	GPL1261: Affymetrix Mouse Genome 430 2.0 Array
GSE9247	GSM234803	14.7258	0.594349	GPL1261: Affymetrix Mouse Genome 430 2.0 Array
GSE20100	GSM502347	14.7154	0.606858	GPL1261: Affymetrix Mouse Genome 430 2.0 Array
GSE9247	GSM234802	14.6491	0.59014	GPL1261: Affymetrix Mouse Genome 430 2.0 Array
GSE9247	GSM234804	14.5603	0.588876	GPL1261: Affymetrix Mouse Genome 430 2.0 Array
GSE3296	GSM67341	14.5485	-0.587098	GPL1261: Affymetrix Mouse Genome 430 2.0 Array
GSE20100	GSM502345	14.4941	0.600635	GPL1261: Affymetrix Mouse Genome 430 2.0 Array
GSE24224	GSM595874	14.4677	0.577232	GPL570: Affymetrix Human Genome U133 Plus 2.0 Array
GSE14526	GSM427057	14.4478	-0.578915	GPL570: Affymetrix Human Genome U133 Plus 2.0 Array
GSE15395	GSM386422	14.4167	0.57253	GPL570: Affymetrix Human Genome U133 Plus 2.0 Array
GSE20100	GSM502346	14.3719	0.59486	GPL1261: Affymetrix Mouse Genome 430 2.0 Array
GSE8388	GSM207641	14.3602	-0.587577	GPL96: Affymetrix Human Genome U133A Array
GSE8488	GSM209810	14.326	-0.572014	GPL1261: Affymetrix Mouse Genome 430 2.0 Array
GSE24224	GSM595876	14.306	0.572306	GPL570: Affymetrix Human Genome U133 Plus 2.0 Array
GSE9247	GSM234795	14.2627	-0.583606	GPL1261: Affymetrix Mouse Genome 430 2.0 Array
GSE15395	GSM386442	14.1421	-0.565024	GPL570: Affymetrix Human Genome U133 Plus 2.0 Array
GSE9974	GSM252178	14.1263	-0.573678	GPL570: Affymetrix Human Genome U133 Plus 2.0 Array

## Sheet: vorinostat
top 100 SPIED correlations with CMAP vorinostat profile query
Series	Sample	Score	r	platform
GSE5258	GSM118810	31.6766	0.89727	GPL96: Affymetrix Human Genome U133A Array
GSE22061	GSM548552	31.1843	-0.886925	GPL570: Affymetrix Human Genome U133 Plus 2.0 Array
GSE22061	GSM548551	30.9423	-0.884573	GPL570: Affymetrix Human Genome U133 Plus 2.0 Array
GSE5258	GSM118808	29.0308	0.872826	GPL96: Affymetrix Human Genome U133A Array
GSE5258	GSM118823	26.3645	0.841199	GPL96: Affymetrix Human Genome U133A Array
GSE20666	GSM518493	26.1141	0.838938	GPL570: Affymetrix Human Genome U133 Plus 2.0 Array
GSE20666	GSM518492	25.18	-0.825964	GPL570: Affymetrix Human Genome U133 Plus 2.0 Array
GSE22061	GSM548549	24.7479	0.810473	GPL570: Affymetrix Human Genome U133 Plus 2.0 Array
GSE18454	GSM459751	24.1182	0.795902	GPL570: Affymetrix Human Genome U133 Plus 2.0 Array
GSE22061	GSM548550	23.5619	0.789421	GPL570: Affymetrix Human Genome U133 Plus 2.0 Array
GSE4465	GSM100350	22.8832	0.775833	GPL570: Affymetrix Human Genome U133 Plus 2.0 Array
GSE14526	GSM427059	22.808	0.777018	GPL570: Affymetrix Human Genome U133 Plus 2.0 Array
GSE18454	GSM459750	22.2673	0.763648	GPL570: Affymetrix Human Genome U133 Plus 2.0 Array
GSE5258	GSM118920	22.0334	0.780574	GPL96: Affymetrix Human Genome U133A Array
GSE5258	GSM118877	21.4204	0.764277	GPL96: Affymetrix Human Genome U133A Array
GSE18454	GSM459749	20.6208	0.73176	GPL570: Affymetrix Human Genome U133 Plus 2.0 Array
GSE8388	GSM207638	20.3723	0.735087	GPL96: Affymetrix Human Genome U133A Array
GSE9974	GSM252175	19.7662	0.720119	GPL570: Affymetrix Human Genome U133 Plus 2.0 Array
GSE9987	GSM252175	19.7662	0.720119	GPL570: Affymetrix Human Genome U133 Plus 2.0 Array
GSE7964	GSM197171	19.3677	0.702528	GPL570: Affymetrix Human Genome U133 Plus 2.0 Array
GSE18454	GSM459753	19.2805	-0.702787	GPL570: Affymetrix Human Genome U133 Plus 2.0 Array
GSE18454	GSM459752	19.2554	-0.704029	GPL570: Affymetrix Human Genome U133 Plus 2.0 Array
GSE7964	GSM197170	19.2316	-0.699412	GPL570: Affymetrix Human Genome U133 Plus 2.0 Array
GSE22061	GSM548548	18.9123	0.695164	GPL570: Affymetrix Human Genome U133 Plus 2.0 Array
GSE2668	GSM51500	18.8801	0.708972	GPL96: Affymetrix Human Genome U133A Array
GSE18454	GSM459754	18.8498	-0.695528	GPL570: Affymetrix Human Genome U133 Plus 2.0 Array
GSE8388	GSM207568	18.674	0.698853	GPL96: Affymetrix Human Genome U133A Array
GSE4465	GSM100345	18.5704	-0.692148	GPL570: Affymetrix Human Genome U133 Plus 2.0 Array
GSE4465	GSM100347	18.5687	-0.693513	GPL570: Affymetrix Human Genome U133 Plus 2.0 Array
GSE15735	GSM420353	18.5331	-0.697888	GPL570: Affymetrix Human Genome U133 Plus 2.0 Array
GSE15735	GSM420351	18.1753	-0.691176	GPL570: Affymetrix Human Genome U133 Plus 2.0 Array
GSE18454	GSM459746	18.1267	-0.675374	GPL570: Affymetrix Human Genome U133 Plus 2.0 Array
GSE666	GSM9992	18.0888	0.672164	GPL96: Affymetrix Human Genome U133A Array
GSE2668	GSM51464	18.0568	0.685852	GPL96: Affymetrix Human Genome U133A Array
GSE2668	GSM51462	18.0372	-0.694195	GPL96: Affymetrix Human Genome U133A Array
GSE15735	GSM420352	17.9826	-0.685953	GPL570: Affymetrix Human Genome U133 Plus 2.0 Array
GSE18454	GSM459748	17.872	-0.671818	GPL570: Affymetrix Human Genome U133 Plus 2.0 Array
GSE18454	GSM459747	17.8323	-0.668976	GPL570: Affymetrix Human Genome U133 Plus 2.0 Array
GSE666	GSM9994	17.8029	0.665953	GPL96: Affymetrix Human Genome U133A Array
GSE9974	GSM252174	17.4977	-0.671826	GPL570: Affymetrix Human Genome U133 Plus 2.0 Array
GSE9987	GSM252174	17.4977	-0.671826	GPL570: Affymetrix Human Genome U133 Plus 2.0 Array
GSE4465	GSM100348	17.4809	-0.669474	GPL570: Affymetrix Human Genome U133 Plus 2.0 Array
GSE8488	GSM209843	17.411	0.655993	GPL1261: Affymetrix Mouse Genome 430 2.0 Array
GSE22061	GSM548547	17.3129	0.656216	GPL570: Affymetrix Human Genome U133 Plus 2.0 Array
GSE15069	GSM377050	17.2933	0.658495	GPL1261: Affymetrix Mouse Genome 430 2.0 Array
GSE8388	GSM207577	17.1896	0.667301	GPL96: Affymetrix Human Genome U133A Array
GSE8488	GSM209848	17.0858	0.648467	GPL1261: Affymetrix Mouse Genome 430 2.0 Array
GSE2668	GSM51463	17.0554	-0.66577	GPL96: Affymetrix Human Genome U133A Array
GSE5258	GSM118874	17.0226	0.662445	GPL96: Affymetrix Human Genome U133A Array
GSE15069	GSM377052	16.8844	0.64592	GPL1261: Affymetrix Mouse Genome 430 2.0 Array
GSE8488	GSM209845	16.8806	0.641687	GPL1261: Affymetrix Mouse Genome 430 2.0 Array
GSE3296	GSM67349	16.842	-0.652337	GPL1261: Affymetrix Mouse Genome 430 2.0 Array
GSE3296	GSM67352	16.8359	0.652655	GPL1261: Affymetrix Mouse Genome 430 2.0 Array
GSE5258	GSM118825	16.7309	0.646515	GPL96: Affymetrix Human Genome U133A Array
GSE9974	GSM252176	16.6687	-0.650114	GPL570: Affymetrix Human Genome U133 Plus 2.0 Array
GSE9987	GSM252176	16.6687	-0.650114	GPL570: Affymetrix Human Genome U133 Plus 2.0 Array
GSE3296	GSM67339	16.5695	-0.644554	GPL1261: Affymetrix Mouse Genome 430 2.0 Array
GSE666	GSM9993	16.5448	-0.63315	GPL96: Affymetrix Human Genome U133A Array
GSE15735	GSM420358	16.5132	0.64495	GPL570: Affymetrix Human Genome U133 Plus 2.0 Array
GSE3318	GSM67352	16.4678	0.644203	GPL1261: Affymetrix Mouse Genome 430 2.0 Array
GSE666	GSM9988	16.4266	0.629489	GPL96: Affymetrix Human Genome U133A Array
GSE4465	GSM100353	16.4025	0.631574	GPL570: Affymetrix Human Genome U133 Plus 2.0 Array
GSE22061	GSM548546	16.2016	0.624691	GPL570: Affymetrix Human Genome U133 Plus 2.0 Array
GSE3296	GSM67344	16.0287	0.631624	GPL1261: Affymetrix Mouse Genome 430 2.0 Array
GSE3318	GSM67344	16.023	0.631466	GPL1261: Affymetrix Mouse Genome 430 2.0 Array
GSE15069	GSM377051	15.9336	0.619076	GPL1261: Affymetrix Mouse Genome 430 2.0 Array
GSE18454	GSM459743	15.8798	0.61392	GPL570: Affymetrix Human Genome U133 Plus 2.0 Array
GSE22061	GSM548545	15.768	0.613958	GPL570: Affymetrix Human Genome U133 Plus 2.0 Array
GSE18454	GSM459745	15.7463	0.610161	GPL570: Affymetrix Human Genome U133 Plus 2.0 Array
GSE15735	GSM420357	15.7161	0.622342	GPL570: Affymetrix Human Genome U133 Plus 2.0 Array
GSE3296	GSM67341	15.327	-0.611161	GPL1261: Affymetrix Mouse Genome 430 2.0 Array
GSE5258	GSM118728	15.2995	0.60563	GPL96: Affymetrix Human Genome U133A Array
GSE3318	GSM67350	15.1246	0.600057	GPL1261: Affymetrix Mouse Genome 430 2.0 Array
GSE4465	GSM100351	15.0182	0.591871	GPL570: Affymetrix Human Genome U133 Plus 2.0 Array
GSE3318	GSM67342	14.9145	0.59856	GPL1261: Affymetrix Mouse Genome 430 2.0 Array
GSE3296	GSM67342	14.864	0.595163	GPL1261: Affymetrix Mouse Genome 430 2.0 Array
GSE666	GSM9991	14.7967	-0.583956	GPL96: Affymetrix Human Genome U133A Array
GSE3296	GSM67347	14.7394	-0.596679	GPL1261: Affymetrix Mouse Genome 430 2.0 Array
GSE666	GSM9990	14.7215	-0.580819	GPL96: Affymetrix Human Genome U133A Array
GSE666	GSM9989	14.7067	-0.580376	GPL96: Affymetrix Human Genome U133A Array
GSE9247	GSM234804	14.6716	0.594158	GPL1261: Affymetrix Mouse Genome 430 2.0 Array
GSE9247	GSM234803	14.5992	0.590532	GPL1261: Affymetrix Mouse Genome 430 2.0 Array
GSE3296	GSM67350	14.5953	0.584305	GPL1261: Affymetrix Mouse Genome 430 2.0 Array
GSE9247	GSM234802	14.4993	0.587024	GPL1261: Affymetrix Mouse Genome 430 2.0 Array
GSE9974	GSM252177	14.4827	0.588428	GPL570: Affymetrix Human Genome U133 Plus 2.0 Array
GSE9987	GSM252177	14.4827	0.588428	GPL570: Affymetrix Human Genome U133 Plus 2.0 Array
GSE3318	GSM67353	14.4504	0.579452	GPL1261: Affymetrix Mouse Genome 430 2.0 Array
GSE9247	GSM234797	14.2162	-0.581685	GPL1261: Affymetrix Mouse Genome 430 2.0 Array
GSE3318	GSM67351	14.1629	0.573877	GPL1261: Affymetrix Mouse Genome 430 2.0 Array
GSE15735	GSM420359	14.1493	0.573925	GPL570: Affymetrix Human Genome U133 Plus 2.0 Array
GSE3296	GSM67351	13.7999	0.561618	GPL1261: Affymetrix Mouse Genome 430 2.0 Array
GSE3296	GSM67353	13.7939	0.559139	GPL1261: Affymetrix Mouse Genome 430 2.0 Array
GSE9247	GSM234794	13.7885	-0.569252	GPL1261: Affymetrix Mouse Genome 430 2.0 Array
GSE3318	GSM67345	13.7608	0.560844	GPL1261: Affymetrix Mouse Genome 430 2.0 Array
GSE9974	GSM252178	13.6933	-0.560097	GPL570: Affymetrix Human Genome U133 Plus 2.0 Array
GSE9987	GSM252178	13.6933	-0.560097	GPL570: Affymetrix Human Genome U133 Plus 2.0 Array
GSE3296	GSM67345	13.6802	0.557835	GPL1261: Affymetrix Mouse Genome 430 2.0 Array
GSE9247	GSM234796	13.6691	-0.564976	GPL1261: Affymetrix Mouse Genome 430 2.0 Array
GSE9247	GSM234795	13.5672	-0.562676	GPL1261: Affymetrix Mouse Genome 430 2.0 Array
GSE14973	GSM373901	13.5407	-0.558975	GPL570: Affymetrix Human Genome U133 Plus 2.0 Array

## Sheet: valproic acid
top 100 SPIED correlations with CMAP valproic acid profile query
Series	Sample	Score	r	platform
GSE5258	GSM118823	21.2434	0.75665	GPL96: Affymetrix Human Genome U133A Array
GSE5258	GSM118810	20.8505	0.742344	GPL96: Affymetrix Human Genome U133A Array
GSE5258	GSM118808	20.4736	0.739068	GPL96: Affymetrix Human Genome U133A Array
GSE7964	GSM197170	19.8953	-0.714809	GPL570: Affymetrix Human Genome U133 Plus 2.0 Array
GSE7964	GSM197171	19.2608	0.699634	GPL570: Affymetrix Human Genome U133 Plus 2.0 Array
GSE5258	GSM118825	19.2426	0.70927	GPL96: Affymetrix Human Genome U133A Array
GSE5258	GSM118728	19.0161	0.703117	GPL96: Affymetrix Human Genome U133A Array
GSE18454	GSM459754	18.7372	-0.695183	GPL570: Affymetrix Human Genome U133 Plus 2.0 Array
GSE18454	GSM459752	18.6482	-0.691681	GPL570: Affymetrix Human Genome U133 Plus 2.0 Array
GSE2668	GSM51464	18.5891	0.70505	GPL96: Affymetrix Human Genome U133A Array
GSE2668	GSM51462	18.435	-0.702857	GPL96: Affymetrix Human Genome U133A Array
GSE5258	GSM118877	18.3992	0.701997	GPL96: Affymetrix Human Genome U133A Array
GSE18454	GSM459753	18.238	-0.679939	GPL570: Affymetrix Human Genome U133 Plus 2.0 Array
GSE5258	GSM118920	17.9757	0.69268	GPL96: Affymetrix Human Genome U133A Array
GSE5258	GSM118933	17.8381	0.679942	GPL96: Affymetrix Human Genome U133A Array
GSE9974	GSM252174	17.7588	-0.680862	GPL570: Affymetrix Human Genome U133 Plus 2.0 Array
GSE9987	GSM252174	17.7588	-0.680862	GPL570: Affymetrix Human Genome U133 Plus 2.0 Array
GSE5258	GSM118961	17.686	0.679522	GPL96: Affymetrix Human Genome U133A Array
GSE18454	GSM459751	17.497	0.656835	GPL570: Affymetrix Human Genome U133 Plus 2.0 Array
GSE22061	GSM548552	17.2968	-0.653962	GPL570: Affymetrix Human Genome U133 Plus 2.0 Array
GSE18454	GSM459750	17.2447	0.65491	GPL570: Affymetrix Human Genome U133 Plus 2.0 Array
GSE18454	GSM459749	17.0722	0.649026	GPL570: Affymetrix Human Genome U133 Plus 2.0 Array
GSE20666	GSM518493	16.9799	0.660831	GPL570: Affymetrix Human Genome U133 Plus 2.0 Array
GSE5258	GSM118901	16.8869	0.652094	GPL96: Affymetrix Human Genome U133A Array
GSE2668	GSM51500	16.8023	0.659083	GPL96: Affymetrix Human Genome U133A Array
GSE9974	GSM252175	16.2322	0.638234	GPL570: Affymetrix Human Genome U133 Plus 2.0 Array
GSE9987	GSM252175	16.2322	0.638234	GPL570: Affymetrix Human Genome U133 Plus 2.0 Array
GSE2668	GSM51463	15.9103	-0.638668	GPL96: Affymetrix Human Genome U133A Array
GSE22061	GSM548551	15.8934	-0.616576	GPL570: Affymetrix Human Genome U133 Plus 2.0 Array
GSE9974	GSM252176	15.8114	-0.628429	GPL570: Affymetrix Human Genome U133 Plus 2.0 Array
GSE9987	GSM252176	15.8114	-0.628429	GPL570: Affymetrix Human Genome U133 Plus 2.0 Array
GSE7307	GSM176006	15.6143	-0.614227	GPL570: Affymetrix Human Genome U133 Plus 2.0 Array
GSE20666	GSM518492	15.5481	-0.617545	GPL570: Affymetrix Human Genome U133 Plus 2.0 Array
GSE666	GSM9993	15.2699	-0.596967	GPL96: Affymetrix Human Genome U133A Array
GSE5350	GSM122776	15.2502	-0.595945	GPL570: Affymetrix Human Genome U133 Plus 2.0 Array
GSE666	GSM9988	15.2116	0.593925	GPL96: Affymetrix Human Genome U133A Array
GSE20100	GSM502346	15.0516	0.61897	GPL1261: Affymetrix Mouse Genome 430 2.0 Array
GSE5350	GSM122775	14.9988	-0.588594	GPL570: Affymetrix Human Genome U133 Plus 2.0 Array
GSE5350	GSM122774	14.9816	-0.588087	GPL570: Affymetrix Human Genome U133 Plus 2.0 Array
GSE5350	GSM122777	14.9159	-0.585703	GPL570: Affymetrix Human Genome U133 Plus 2.0 Array
GSE5350	GSM122835	14.8876	-0.584865	GPL570: Affymetrix Human Genome U133 Plus 2.0 Array
GSE5350	GSM122778	14.8092	-0.582538	GPL570: Affymetrix Human Genome U133 Plus 2.0 Array
GSE666	GSM9992	14.7668	0.58039	GPL96: Affymetrix Human Genome U133A Array
GSE18454	GSM459745	14.5935	0.576093	GPL570: Affymetrix Human Genome U133 Plus 2.0 Array
GSE5350	GSM122857	14.5847	-0.575382	GPL570: Affymetrix Human Genome U133 Plus 2.0 Array
GSE5350	GSM122855	14.5521	-0.574844	GPL570: Affymetrix Human Genome U133 Plus 2.0 Array
GSE5350	GSM122867	14.5178	-0.572486	GPL570: Affymetrix Human Genome U133 Plus 2.0 Array
GSE8388	GSM207638	14.4886	0.585276	GPL96: Affymetrix Human Genome U133A Array
GSE5350	GSM122818	14.4641	-0.571747	GPL570: Affymetrix Human Genome U133 Plus 2.0 Array
GSE5350	GSM122815	14.4261	-0.571481	GPL570: Affymetrix Human Genome U133 Plus 2.0 Array
GSE5350	GSM122856	14.4197	-0.569959	GPL570: Affymetrix Human Genome U133 Plus 2.0 Array
GSE5350	GSM122838	14.3921	-0.570004	GPL570: Affymetrix Human Genome U133 Plus 2.0 Array
GSE18454	GSM459743	14.3912	0.570864	GPL570: Affymetrix Human Genome U133 Plus 2.0 Array
GSE5350	GSM122858	14.3829	-0.568842	GPL570: Affymetrix Human Genome U133 Plus 2.0 Array
GSE5350	GSM122854	14.3638	-0.568705	GPL570: Affymetrix Human Genome U133 Plus 2.0 Array
GSE20100	GSM502347	14.333	0.600305	GPL1261: Affymetrix Mouse Genome 430 2.0 Array
GSE7307	GSM176000	14.3292	-0.582775	GPL570: Affymetrix Human Genome U133 Plus 2.0 Array
GSE5350	GSM122836	14.2507	-0.565696	GPL570: Affymetrix Human Genome U133 Plus 2.0 Array
GSE5350	GSM122816	14.2106	-0.564027	GPL570: Affymetrix Human Genome U133 Plus 2.0 Array
GSE5350	GSM122866	14.1989	-0.563669	GPL570: Affymetrix Human Genome U133 Plus 2.0 Array
GSE5350	GSM122834	14.186	-0.563711	GPL570: Affymetrix Human Genome U133 Plus 2.0 Array
GSE7307	GSM176284	14.1736	-0.576081	GPL570: Affymetrix Human Genome U133 Plus 2.0 Array
GSE5350	GSM122798	14.1438	-0.562415	GPL570: Affymetrix Human Genome U133 Plus 2.0 Array
GSE5350	GSM122817	14.1206	-0.561261	GPL570: Affymetrix Human Genome U133 Plus 2.0 Array
GSE5350	GSM122796	14.0732	-0.559802	GPL570: Affymetrix Human Genome U133 Plus 2.0 Array
GSE5350	GSM122865	14.0704	-0.55884	GPL570: Affymetrix Human Genome U133 Plus 2.0 Array
GSE5350	GSM122795	14.0665	-0.560473	GPL570: Affymetrix Human Genome U133 Plus 2.0 Array
GSE5350	GSM122864	14.035	-0.558184	GPL570: Affymetrix Human Genome U133 Plus 2.0 Array
GSE5350	GSM122825	13.9826	-0.557875	GPL570: Affymetrix Human Genome U133 Plus 2.0 Array
GSE5350	GSM122797	13.9575	-0.556659	GPL570: Affymetrix Human Genome U133 Plus 2.0 Array
GSE5350	GSM122868	13.8625	-0.553264	GPL570: Affymetrix Human Genome U133 Plus 2.0 Array
GSE5350	GSM122794	13.8241	-0.553379	GPL570: Affymetrix Human Genome U133 Plus 2.0 Array
GSE5350	GSM122784	13.7898	-0.550993	GPL570: Affymetrix Human Genome U133 Plus 2.0 Array
GSE23906	GSM589507	13.7873	-0.557119	GPL96: Affymetrix Human Genome U133A Array
GSE5350	GSM122814	13.742	-0.549494	GPL570: Affymetrix Human Genome U133 Plus 2.0 Array
GSE3526	GSM80889	13.7197	-0.54836	GPL570: Affymetrix Human Genome U133 Plus 2.0 Array
GSE5350	GSM122788	13.7153	-0.54953	GPL570: Affymetrix Human Genome U133 Plus 2.0 Array
GSE20100	GSM502345	13.6906	0.580047	GPL1261: Affymetrix Mouse Genome 430 2.0 Array
GSE23906	GSM589514	13.6846	-0.549439	GPL570: Affymetrix Human Genome U133 Plus 2.0 Array
GSE23906	GSM589513	13.6746	-0.548248	GPL570: Affymetrix Human Genome U133 Plus 2.0 Array
GSE5350	GSM122837	13.6725	-0.548619	GPL570: Affymetrix Human Genome U133 Plus 2.0 Array
GSE5350	GSM122828	13.6219	-0.54528	GPL570: Affymetrix Human Genome U133 Plus 2.0 Array
GSE23906	GSM589508	13.6065	-0.551409	GPL96: Affymetrix Human Genome U133A Array
GSE23906	GSM589512	13.5913	-0.546493	GPL570: Affymetrix Human Genome U133 Plus 2.0 Array
GSE3526	GSM80901	13.5828	-0.54448	GPL570: Affymetrix Human Genome U133 Plus 2.0 Array
GSE5350	GSM122785	13.5792	-0.545673	GPL570: Affymetrix Human Genome U133 Plus 2.0 Array
GSE5350	GSM122786	13.5737	-0.544194	GPL570: Affymetrix Human Genome U133 Plus 2.0 Array
GSE5350	GSM122787	13.546	-0.543748	GPL570: Affymetrix Human Genome U133 Plus 2.0 Array
GSE5350	GSM122807	13.5444	-0.544134	GPL570: Affymetrix Human Genome U133 Plus 2.0 Array
GSE11462	GSM257586	13.5155	-0.56685	GPL570: Affymetrix Human Genome U133 Plus 2.0 Array
GSE9247	GSM234794	13.4667	-0.551484	GPL1261: Affymetrix Mouse Genome 430 2.0 Array
GSE15395	GSM386405	13.4025	0.540055	GPL570: Affymetrix Human Genome U133 Plus 2.0 Array
GSE23906	GSM589506	13.3902	-0.545853	GPL96: Affymetrix Human Genome U133A Array
GSE14973	GSM373901	13.3893	-0.558862	GPL570: Affymetrix Human Genome U133 Plus 2.0 Array
GSE7307	GSM175960	13.3571	-0.54389	GPL570: Affymetrix Human Genome U133 Plus 2.0 Array
GSE3318	GSM67342	13.3313	0.547586	GPL1261: Affymetrix Mouse Genome 430 2.0 Array
GSE9974	GSM252177	13.2625	0.555704	GPL570: Affymetrix Human Genome U133 Plus 2.0 Array
GSE9987	GSM252177	13.2625	0.555704	GPL570: Affymetrix Human Genome U133 Plus 2.0 Array
GSE18454	GSM459747	13.2422	-0.5393	GPL570: Affymetrix Human Genome U133 Plus 2.0 Array
GSE24224	GSM595874	13.1758	0.54118	GPL570: Affymetrix Human Genome U133 Plus 2.0 Array

## Sheet: corticosteroid resistance
top 100 SPIED correlations with corticosteroid resistance profile query
Series	Sample	Score	r	platform
GSE5820	GSM135947	26.9198	-0.848962	GPL96: Affymetrix Human Genome U133A Array
GSE5820	GSM135949	24.7238	-0.818664	GPL96: Affymetrix Human Genome U133A Array
GSE5820	GSM135948	24.6083	-0.815225	GPL96: Affymetrix Human Genome U133A Array
GSE5824	GSM135947	22.0329	-0.781489	GPL96: Affymetrix Human Genome U133A Array
GSE5824	GSM135949	22.009	-0.775537	GPL96: Affymetrix Human Genome U133A Array
GSE5820	GSM135956	21.2153	0.752004	GPL96: Affymetrix Human Genome U133A Array
GSE5824	GSM135948	19.4244	-0.721915	GPL96: Affymetrix Human Genome U133A Array
GSE5820	GSM135968	19.2632	0.705122	GPL96: Affymetrix Human Genome U133A Array
GSE19143	GSM474624	19.1984	-0.744242	GPL96: Affymetrix Human Genome U133A Array
GSE5820	GSM135953	19.1542	-0.72214	GPL96: Affymetrix Human Genome U133A Array
GSE5824	GSM135956	17.8567	0.680889	GPL96: Affymetrix Human Genome U133A Array
GSE19143	GSM474626	17.7747	-0.71972	GPL96: Affymetrix Human Genome U133A Array
GSE656	GSM9933	17.1973	-0.685354	GPL96: Affymetrix Human Genome U133A Array
GSE19143	GSM474625	16.7388	-0.697334	GPL96: Affymetrix Human Genome U133A Array
GSE5824	GSM135953	16.6408	-0.671218	GPL96: Affymetrix Human Genome U133A Array
GSE19143	GSM474633	16.6172	0.667933	GPL96: Affymetrix Human Genome U133A Array
GSE647	GSM9933	16.008	-0.652279	GPL96: Affymetrix Human Genome U133A Array
GSE2351	GSM9933	15.4478	-0.636332	GPL96: Affymetrix Human Genome U133A Array
GSE5824	GSM135968	15.3166	0.606594	GPL96: Affymetrix Human Genome U133A Array
GSE5820	GSM135950	15.1454	-0.603956	GPL96: Affymetrix Human Genome U133A Array
GSE653	GSM9933	15.107	-0.625828	GPL96: Affymetrix Human Genome U133A Array
GSE635	GSM9933	14.9378	-0.621325	GPL96: Affymetrix Human Genome U133A Array
GSE2351	GSM9818	14.8806	-0.614905	GPL96: Affymetrix Human Genome U133A Array
GSE646	GSM9694	14.8771	0.616882	GPL96: Affymetrix Human Genome U133A Array
GSE655	GSM9694	14.8678	0.616602	GPL96: Affymetrix Human Genome U133A Array
GSE654	GSM9818	14.8605	-0.615339	GPL96: Affymetrix Human Genome U133A Array
GSE12417	GSM311749	14.7314	-0.582009	GPL96: Affymetrix Human Genome U133A Array
GSE657	GSM9818	14.6952	-0.609839	GPL96: Affymetrix Human Genome U133A Array
GSE635	GSM9818	14.6473	-0.607354	GPL96: Affymetrix Human Genome U133A Array
GSE645	GSM9818	14.5118	-0.604772	GPL96: Affymetrix Human Genome U133A Array
GSE5820	GSM135962	14.4663	0.583659	GPL96: Affymetrix Human Genome U133A Array
GSE643	GSM9933	14.3775	-0.604295	GPL96: Affymetrix Human Genome U133A Array
GSE659	GSM9694	14.3696	0.602477	GPL96: Affymetrix Human Genome U133A Array
GSE648	GSM9818	14.3223	-0.598419	GPL96: Affymetrix Human Genome U133A Array
GSE643	GSM9694	14.3072	0.599506	GPL96: Affymetrix Human Genome U133A Array
GSE3593	GSM82710	14.2991	-0.614331	GPL96: Affymetrix Human Genome U133A Array
GSE650	GSM9694	14.2677	0.5988	GPL96: Affymetrix Human Genome U133A Array
GSE653	GSM9694	14.1953	0.597066	GPL96: Affymetrix Human Genome U133A Array
GSE9089	GSM230270	14.1156	-0.574284	GPL570: Affymetrix Human Genome U133 Plus 2.0 Array
GSE635	GSM9694	13.9963	0.590298	GPL96: Affymetrix Human Genome U133A Array
GSE653	GSM9707	13.9068	-0.587465	GPL96: Affymetrix Human Genome U133A Array
GSE2351	GSM9694	13.8983	0.587714	GPL96: Affymetrix Human Genome U133A Array
GSE5820	GSM135954	13.8835	-0.567972	GPL96: Affymetrix Human Genome U133A Array
GSE14062	GSM352766	13.7714	-0.568231	GPL570: Affymetrix Human Genome U133 Plus 2.0 Array
GSE660	GSM9765	13.7511	-0.58096	GPL96: Affymetrix Human Genome U133A Array
GSE2351	GSM9707	13.6404	-0.579981	GPL96: Affymetrix Human Genome U133A Array
GSE5820	GSM135967	13.5904	0.553155	GPL96: Affymetrix Human Genome U133A Array
GSE5824	GSM135950	13.5229	-0.557462	GPL96: Affymetrix Human Genome U133A Array
GSE651	GSM9765	13.3807	-0.568481	GPL96: Affymetrix Human Genome U133A Array
GSE5820	GSM135969	13.3624	0.547221	GPL96: Affymetrix Human Genome U133A Array
GSE8921	GSM225365	13.3274	-0.563218	GPL96: Affymetrix Human Genome U133A Array
GSE14062	GSM352799	13.3239	-0.552926	GPL570: Affymetrix Human Genome U133 Plus 2.0 Array
GSE7529	GSM182308	13.3192	-0.540011	GPL96: Affymetrix Human Genome U133A Array
GSE659	GSM9707	13.2956	-0.568762	GPL96: Affymetrix Human Genome U133A Array
GSE9196	GSM230276	13.2589	0.542971	GPL570: Affymetrix Human Genome U133 Plus 2.0 Array
GSE5820	GSM135893	13.2406	-0.541479	GPL96: Affymetrix Human Genome U133A Array
GSE643	GSM9707	13.1914	-0.564304	GPL96: Affymetrix Human Genome U133A Array
GSE635	GSM9707	13.134	-0.563431	GPL96: Affymetrix Human Genome U133A Array
GSE4475	GSM100581	13.0963	-0.530202	GPL96: Affymetrix Human Genome U133A Array
GSE11342	GSM286581	13.0667	-0.563257	GPL96: Affymetrix Human Genome U133A Array
GSE4115	GSM98796	12.9969	0.535338	GPL96: Affymetrix Human Genome U133A Array
GSE650	GSM9707	12.9763	-0.558181	GPL96: Affymetrix Human Genome U133A Array
GSE5820	GSM135892	12.9698	-0.536258	GPL96: Affymetrix Human Genome U133A Array
GSE10792	GSM272531	12.9489	-0.540174	GPL570: Affymetrix Human Genome U133 Plus 2.0 Array
GSE4115	GSM98791	12.9484	0.535554	GPL96: Affymetrix Human Genome U133A Array
GSE14613	GSM365073	12.9393	-0.530324	GPL96: Affymetrix Human Genome U133A Array
GSE14618	GSM365073	12.9393	-0.530324	GPL96: Affymetrix Human Genome U133A Array
GSE9090	GSM230282	12.8732	-0.535817	GPL570: Affymetrix Human Genome U133 Plus 2.0 Array
GSE654	GSM9765	12.8293	-0.551219	GPL96: Affymetrix Human Genome U133A Array
GSE7529	GSM182299	12.8252	0.521788	GPL96: Affymetrix Human Genome U133A Array
GSE2351	GSM9765	12.7907	-0.550422	GPL96: Affymetrix Human Genome U133A Array
GSE15471	GSM388111	12.7553	-0.533743	GPL570: Affymetrix Human Genome U133 Plus 2.0 Array
GSE14615	GSM365151	12.7545	-0.536994	GPL570: Affymetrix Human Genome U133 Plus 2.0 Array
GSE14618	GSM365151	12.7545	-0.536994	GPL570: Affymetrix Human Genome U133 Plus 2.0 Array
GSE12417	GSM311707	12.74	-0.520272	GPL96: Affymetrix Human Genome U133A Array
GSE7529	GSM182283	12.6965	0.517547	GPL96: Affymetrix Human Genome U133A Array
GSE13351	GSM337011	12.6463	-0.515462	GPL570: Affymetrix Human Genome U133 Plus 2.0 Array
GSE11877	GSM299927	12.6048	-0.528701	GPL570: Affymetrix Human Genome U133 Plus 2.0 Array
GSE7967	GSM197207	12.6	-0.529467	GPL570: Affymetrix Human Genome U133 Plus 2.0 Array
GSE6891	GSM158985	12.5849	-0.514706	GPL570: Affymetrix Human Genome U133 Plus 2.0 Array
GSE5820	GSM135894	12.5595	-0.520837	GPL96: Affymetrix Human Genome U133A Array
GSE14062	GSM352815	12.5452	-0.523497	GPL570: Affymetrix Human Genome U133 Plus 2.0 Array
GSE19143	GSM474630	12.5304	-0.671755	GPL96: Affymetrix Human Genome U133A Array
GSE9196	GSM230286	12.5248	0.517903	GPL570: Affymetrix Human Genome U133 Plus 2.0 Array
GSE645	GSM9765	12.4801	-0.539858	GPL96: Affymetrix Human Genome U133A Array
GSE1577	GSM27066	12.4729	-0.55859	GPL96: Affymetrix Human Genome U133A Array
GSE14468	GSM158985	12.4512	-0.510248	GPL570: Affymetrix Human Genome U133 Plus 2.0 Array
GSE7967	GSM197198	12.4475	-0.529469	GPL570: Affymetrix Human Genome U133 Plus 2.0 Array
GSE4115	GSM94038	12.4206	-0.517499	GPL96: Affymetrix Human Genome U133A Array
GSE12627	GSM316849	12.4136	-0.510699	GPL96: Affymetrix Human Genome U133A Array
GSE7967	GSM197196	12.3985	-0.524039	GPL570: Affymetrix Human Genome U133 Plus 2.0 Array
GSE635	GSM9765	12.3958	-0.535466	GPL96: Affymetrix Human Genome U133A Array
GSE9196	GSM230278	12.3721	0.513209	GPL570: Affymetrix Human Genome U133 Plus 2.0 Array
GSE22373	GSM556648	12.3576	-0.514482	GPL570: Affymetrix Human Genome U133 Plus 2.0 Array
GSE10609	GSM267342	12.3263	-0.504369	GPL570: Affymetrix Human Genome U133 Plus 2.0 Array
GSE4115	GSM98782	12.302	0.513484	GPL96: Affymetrix Human Genome U133A Array
GSE658	GSM9757	12.2759	-0.525978	GPL96: Affymetrix Human Genome U133A Array
GSE9089	GSM230276	12.2415	0.511424	GPL570: Affymetrix Human Genome U133 Plus 2.0 Array
GSE2351	GSM9814	12.2408	-0.530608	GPL96: Affymetrix Human Genome U133A Array
GSE7757	GSM187757	12.2341	0.527431	GPL570: Affymetrix Human Genome U133 Plus 2.0 Array

[truncated: 2 more sheets: severe AD, severe AD (rodent)]
